# Supplementary material for: Matrix‐Rigidity Cooperates With Biochemical Cues in M2 Macrophage Activation Through Increased Nuclear Deformation and Chromatin Accessibility
Source: Adv Sci (Weinh). 2025 Jan 19;12(8):2403409. doi: 10.1002/advs.202403409 (PMC11848612; doi:10.1002/advs.202403409)
Supplement: Supplementary file 2 — Supporting Information [file ADVS-12-2403409-s004.xlsx]

## Sheet: C1_1
Category	Term	Count	%	PValue	Genes	List Total	Pop Hits	Pop Total	Fold Enrichment	Bonferroni	Benjamini	FDR
GOTERM_BP_DIRECT	GO:0002376~immune system process	113	15.651	1.91499e-56	IFITM3, CD86, DCLRE1C, LST1, H2-K1, RNF19B, IFI35, IFIT1, IFIT3, IFIT2, DHX58, SIRPA, TRIM26, LGALS9, B2M, HERC6, ZBP1, GBP6, CHID1, GBP5, MORC3, GBP7, TICAM2, RSAD2, SP110, TAP2, TAP1, FCGR1, NAIP2, NAIP5, FCGR4, TRIM14, S100A9, SQSTM1, CFB, H2-D1, S100A8, CD274, LY96, ZC3HAV1, TAPBPL, C3, SLAMF7, SLC15A3, N4BP1, PRG2, LY86, IRGM1, EIF2AK2, NMI, PARP14, SERPINA3G, IIGP1, ISG20, BST2, LACC1, BCL6…	671	553	20240	6.1637	6.3597e-53	6.3597e-53	6.11075e-53
GOTERM_BP_DIRECT	GO:0051607~defense response to virus	67	9.27978	1.12863e-41	RTP4, IFITM3, CD86, CD40, ADAR, IFIT1, IFIT3, IFIT2, IFIH1, TAGAP, DHX58, CASP1, OASL1, OASL2, APOBEC1, ZBP1, GBP5, RAB2B, APOBEC3, GBP7, TICAM2, DTX3L, RSAD2, IFNGR2, PARP9, IFIT1BL1, UNC13D, OAS2, OAS3, IRF1, IRF2, IRF7, TLR7, TLR3, TRIM34A, TRIM56, SLFN8, UNC93B1, H2-Q9, NLRC5, OAS1A, ZC3HAV1, DDX60, SAMHD1, NT5C3, OAS1G, GBP3, MLKL, IFI204, STAT1, TREX1, MX2, STAT2, MX1, EIF2AK2, ISG15, PML, …	671	243	20240	8.3168	3.74818e-38	1.87409e-38	1.80073e-38
GOTERM_BP_DIRECT	GO:0045087~innate immune response	100	13.8504	4.72108e-34	IFITM3, UBE2L6, IFI35, IFIT1, IFIT3, IFIT2, DHX58, TRIM26, B2M, HERC6, ZBP1, CHID1, RAB2B, MORC3, WFDC21, TGTP2, TICAM2, RSAD2, SP110, FCGR1, NAIP2, NAIP5, IGTP, TRIM14, S100A9, CFB, S100A8, TRIM34A, UBA7, LY96, ZC3HAV1, RNASET2B, RNASET2A, C3, CLEC7A, SLAMF7, WFDC17, SLC15A3, N4BP1, TREX1, IRGM2, LY86, IRGM1, EIF2AK2, ISG15, NMI, PARP14, IIGP1, ISG20, BST2, LACC1, LCN2, REL, MYD88, TRIM30A, TRIM…	671	729	20240	4.13771	1.56787e-30	5.22624e-31	5.02166e-31
GOTERM_BP_DIRECT	GO:0009615~response to virus	31	4.29363	4.636e-21	IFITM3, OAS1A, ADAR, ZC3HAV1, DDX60, IFIT1, IFIT3, IFIT2, OAS1G, IFIH1, DHX58, OASL1, OASL2, TGTP1, RSAD2, MX2, MX1, EIF2AK2, ISG15, IRAK3, NMI, ISG20, BST2, OAS2, NPC2, OAS3, LCN2, IFIT3B, IFI27L2A, TLR3, MYD88	671	99	20240	9.44527	1.53962e-17	3.84904e-18	3.69837e-18
GOTERM_BP_DIRECT	GO:0035458~cellular response to interferon-beta	26	3.60111	9.58708e-20	OAS1A, IFIT1, IFIT3, OAS1G, MNDAL, GBP2, GM5431, GBP4, GBP3, GBP6, TGTP2, GBP7, TGTP1, IFI204, IFI205, STAT1, TREX1, IFI203, IRGM2, IRGM1, IFI47, IFI202B, IIGP1, IRF1, IGTP, TLR3	671	70	20240	11.2037	3.18387e-16	6.36774e-17	6.11848e-17
GOTERM_BP_DIRECT	GO:0045071~negative regulation of viral genome replication	22	3.04709	2.61451e-18	IFITM3, APOBEC3, RSAD2, IFI204, MX2, EIF2AK2, OAS1A, ISG15, ZC3HAV1, OAS1G, IFIH1, ISG20, PARP10, BST2, ZNFX1, OAS2, OAS3, CCL5, OASL1, N4BP1, LTF, OASL2	671	51	20240	13.0119	8.6828e-15	1.44713e-15	1.39049e-15
GOTERM_BP_DIRECT	GO:0071346~cellular response to interferon-gamma	27	3.73961	5.55133e-15	CCL12, STXBP3, H2-Q9, AIF1, CCL8, CCL7, CCL5, MRC1, CASP1, SIRPA, GBP2, GBP4, GBP3, GBP6, GBP5, CCL24, DAXX, GBP7, GBP9, STAT1, IRGM1, GBP10, IGTP, CD47, TLR3, VAMP3, H2-AB1	671	115	20240	7.08197	1.84353e-11	2.63371e-12	2.53061e-12
GOTERM_BP_DIRECT	GO:0009617~response to bacterium	41	5.67867	5.45608e-14	ABCD2, TRIM30A, SLFN4, SAA3, NLRC5, IFIT1, USP18, IFIT3, MNDAL, C3, DHX58, CASP1, GBP2, HERC6, GBP6, GBP5, TGTP1, IFI204, IFI205, SP110, STAT1, MX2, IRGM2, IRGM1, IFI44, ISG15, AA467197, CFLAR, IFI202B, IIGP1, PSMB9, GM12250, FCGR1, CXCL10, OAS2, LCN2, CD47, LY6A, FCGR2B, CFB, TMEM229B	671	299	20240	4.13619	1.81034e-10	2.26496e-11	2.17629e-11
GOTERM_BP_DIRECT	GO:0006954~inflammatory response	48	6.6482	1.18548e-13	CCL12, PXK, CD40, FPR1, LY96, AIF1, RELB, C3, CYSLTR1, CCL8, CCL7, CLEC7A, CCL5, CASP4, NFKBIZ, CCRL2, C3AR1, CCR3, GBP5, CCL24, SMAD1, TICAM2, IL15, TREX1, HPS1, IL18, LY86, LILRB4A, IFI202B, TNFRSF1B, TLR1, CXCL10, NAIP2, LACC1, CXCL11, NAIP5, BCL6, AXL, REL, CHIL3, TLR7, HPSE, CD47, S100A9, TLR3, MYD88, S100A8, NFKBIB	671	410	20240	3.53139	3.93777e-10	4.37443e-11	4.20319e-11
GOTERM_BP_DIRECT	GO:0042832~defense response to protozoan	17	2.35457	3.06396e-13	IL10, GBP6, TGTP2, CD40, GBP7, TGTP1, ARG1, GBP9, IRGM2, IIGP1, GM12250, GBP10, IGTP, GBP2, GBP4, MYD88, GBP3	671	44	20240	11.6542	1.01763e-09	1.01754e-10	9.7771e-11
GOTERM_BP_DIRECT	GO:0006955~immune response	53	7.34072	1.73979e-12	H2-T24, CD86, H2-T22, LST1, H2-K1, CTSS, IFIH1, PNP, CCRL2, CCL27A, JAK2, IKBKE, B2M, CCR3, CAMP, IL10, H2-T10, TGTP1, IL15, IL18, TYK2, TNFRSF1B, VAV1, TLR1, TLR7, TLR3, H2-D1, CLEC4A1, CD274, CLEC4A3, CCL12, CLEC4A2, H2-Q9, H2-M3, FYB, CCL8, CCL7, NFIL3, CCL5, CD74, CCL24, TREX1, PRG2, LY86, IFI44, PRG4, H2-AA, CXCL10, CXCL11, IRAK1BP1, CLEC4A4, MYD88, H2-AB1	671	524	20240	3.05093	5.77798e-09	5.25259e-10	5.04697e-10
GOTERM_BP_DIRECT	GO:0071222~cellular response to lipopolysaccharide	35	4.84765	7.18388e-10	CD86, CD274, LY96, CXCL16, ZFP36, NFKBIZ, MRC1, CASP1, PDE4B, SIRPA, JAK2, GBP2, B2M, CAMP, GBP3, IL10, GBP6, GBP5, TICAM2, ARG1, STAT1, IRGM2, IRGM1, NR1H3, LILRB4A, TNFRSF1B, CXCL10, CXCL11, GBP10, FCGR4, AXL, IGTP, CMPK2, MYD88, NFKBIB	671	306	20240	3.45012	2.38577e-06	1.98814e-07	1.91031e-07
GOTERM_BP_DIRECT	GO:0043123~positive regulation of I-kappaB kinase/NF-kappaB signaling	24	3.3241	2.49796e-09	RNF31, CD74, CD40, TRIM30A, TICAM2, TRIM30D, TRAF2, CFLAR, ZC3HAV1, TRIM8, CLEC7A, NUP62, TIFA, CASP1, PELI1, REL, TRIM14, FYN, IKBKE, TLR3, TMEM106A, MYD88, LTF, TRIM34A	671	158	20240	4.58186	8.29569e-06	6.38132e-07	6.13153e-07
GOTERM_BP_DIRECT	GO:0060339~negative regulation of type I interferon-mediated signaling pathway	11	1.52355	4.86038e-09	CNOT7, OAS3, TREX1, STAT2, NLRC5, OAS1A, ADAR, ISG15, SAMHD1, USP18, OAS1G	671	26	20240	12.7617	1.61412e-05	1.15295e-06	1.10782e-06
GOTERM_BP_DIRECT	GO:0032728~positive regulation of interferon-beta production	14	1.93906	1.26851e-08	OAS1A, ISG15, ZC3HAV1, OAS1G, IFIH1, RNF135, OAS2, OAS3, IRF1, DHX58, IRF7, TLR7, TLR3, TRIM56	671	53	20240	7.96783	4.21263e-05	2.80848e-06	2.69854e-06
GOTERM_BP_DIRECT	GO:0060337~type I interferon signaling pathway	11	1.52355	6.86628e-08	IFIH1, IFITM3, OAS2, STAT1, TREX1, STAT2, IRF7, OAS1A, TYK2, MYD88, OAS1G	671	33	20240	10.0546	0.000228003	1.42518e-05	1.36939e-05
GOTERM_BP_DIRECT	GO:0002218~activation of innate immune response	13	1.80055	7.63106e-08	ZBP1, GBP5, TRIM30A, GBP7, TRIM30D, IFI204, IFI205, IFI203, IFI202B, MNDAL, ZNFX1, GBP2, GBP3	671	51	20240	7.68885	0.000253395	1.49075e-05	1.43239e-05
GOTERM_BP_DIRECT	GO:0006952~defense response	20	2.77008	1.18652e-07	CD74, TGTP2, TGTP1, STAT1, STAT2, IRGM2, IRGM1, TAP1, IFI47, MPO, IIGP1, TAPBP, TLR1, CXCL10, NGP, IGTP, FCGR2B, GM5431, TLR3, CAMP	671	136	20240	4.43587	0.000393965	2.10969e-05	2.0271e-05
GOTERM_BP_DIRECT	GO:0098586~cellular response to virus	13	1.80055	1.20699e-07	FMR1, IRGM2, IRGM1, ADAR, ZC3HAV1, POU2F2, CXCL10, IGTP, TLR7, LGALS9, LGALS8, IKBKE, TLR3	671	53	20240	7.3987	0.00040076	2.10969e-05	2.0271e-05
GOTERM_BP_DIRECT	GO:0032760~positive regulation of tumor necrosis factor production	20	2.77008	2.65402e-07	H2-T22, FCER1G, H2-T10, H2-K1, IL18, OAS1A, LY96, PTPRJ, OAS1G, IFIH1, TLR1, CLEC7A, OAS2, OAS3, LGALS9, JAK2, TLR3, TMEM106A, MYD88, H2-D1	671	143	20240	4.21873	0.000881011	4.40699e-05	4.23448e-05
GOTERM_BP_DIRECT	GO:0035457~cellular response to interferon-alpha	9	1.24654	4.36469e-07	IFI204, AXL, IFIT3B, OAS1A, IFIT1, GAS6, IFIT3, IFIT2, OAS1G	671	23	20240	11.8033	0.00144846	6.90244e-05	6.63225e-05
GOTERM_BP_DIRECT	GO:0042590~antigen processing and presentation of exogenous peptide antigen via MHC class I	7	0.969529	5.15841e-07	FCGR1, CLEC4A1, CLEC4A3, CLEC4A2, FCER1G, H2-K1, CLEC4A4	671	11	20240	19.1952	0.00171164	7.78686e-05	7.48204e-05
GOTERM_BP_DIRECT	GO:0032720~negative regulation of tumor necrosis factor production	14	1.93906	8.32897e-07	CLEC4A1, IL10, CLEC4A3, TRIM30A, CLEC4A2, IRAK3, LILRB4A, FXR1, ELF4, AXL, ACP5, SIRPA, GAS6, CLEC4A4	671	74	20240	5.70669	0.00276223	0.000118383	0.000113749
GOTERM_BP_DIRECT	GO:0034341~response to interferon-gamma	10	1.38504	8.55522e-07	IFITM3, BST2, CD74, CD40, SP100, TGTP1, STAT1, CCL5, H2-AA, CXCL16	671	33	20240	9.14059	0.00283716	0.000118383	0.000113749
GOTERM_BP_DIRECT	GO:0032481~positive regulation of type I interferon production	10	1.38504	1.47611e-06	RAB2B, TICAM2, IRF1, DHX58, IRF7, ZC3HAV1, IKBKE, TANK, MYD88, TLR3	671	35	20240	8.61827	0.00489018	0.000196087	0.000188411
GOTERM_BP_DIRECT	GO:0006935~chemotaxis	18	2.49307	2.65081e-06	CCL24, CCL12, CMTM3, FPR1, CXCL16, CXCL10, CXCL11, CYSLTR1, CCL8, CCL7, CCL5, CCRL2, C3AR1, RAC2, LGALS9, S100A9, CCR3, S100A8	671	136	20240	3.99229	0.00876472	0.00033859	0.000325336
GOTERM_BP_DIRECT	GO:0032496~response to lipopolysaccharide	21	2.90859	3.26776e-06	OTUD5, WFDC21, CNP, STAT1, EIF2AK2, LY96, IRAK3, LILRB4A, SOD2, MPO, CASP3, NFKBIZ, CASP1, PELI1, ACP5, LGALS9, JAK2, S100A9, S100A8, ELANE, MYD88	671	184	20240	3.44262	0.0107936	0.000396227	0.000380716
GOTERM_BP_DIRECT	GO:0002250~adaptive immune response	28	3.87812	3.34066e-06	CD86, CD274, H2-T22, DCLRE1C, CLEC4A2, SLFN1, UNC93B1, H2-K1, RNF19B, CTSS, ADGRE1, NFKBIZ, SLAMF7, FYN, JAK2, CD74, H2-T10, ARG1, TREX1, ERAP1, TFE3, TAP2, TAP1, LILRB4A, SERPINA3G, H2-AA, H2-D1, H2-AB1	671	303	20240	2.78743	0.0110331	0.000396227	0.000380716
GOTERM_BP_DIRECT	GO:0045088~regulation of innate immune response	8	1.10803	4.66395e-06	RNF135, TREX1, IRF1, DHX58, IRF7, APOE, SAMHD1, N4BP1	671	22	20240	10.9687	0.0153697	0.000534103	0.000513196
GOTERM_BP_DIRECT	GO:0050727~regulation of inflammatory response	15	2.07756	5.28777e-06	ZBP1, GRN, AREL1, TREX1, USP18, SLC7A2, ABHD12, LACC1, BCL6, CASP4, CASP1, PIK3AP1, JAK2, NFE2L1, MYD88	671	100	20240	4.52459	0.0174074	0.000585356	0.000562442
GOTERM_BP_DIRECT	GO:0071211~protein targeting to vacuole involved in autophagy	5	0.692521	5.79525e-06	SMURF1, IGTP, IRGM2, IRGM1, SQSTM1	671	5	20240	30.1639	0.0190621	0.000620839	0.000596537
GOTERM_BP_DIRECT	GO:0032731~positive regulation of interleukin-1 beta production	12	1.66205	8.4777e-06	GBP5, NAIP5, IFI204, CLEC7A, IFI205, CASP4, CASP1, JAK2, IFI202B, TMEM106A, MYD88, MNDAL	671	65	20240	5.56873	0.0277619	0.000864948	0.00083109
GOTERM_BP_DIRECT	GO:0044406~adhesion of symbiont to host	6	0.831025	8.59479e-06	GBP6, GBP7, GBP9, GBP2, GBP4, GBP3	671	10	20240	18.0984	0.0281399	0.000864948	0.00083109
GOTERM_BP_DIRECT	GO:0007249~I-kappaB kinase/NF-kappaB signaling	12	1.66205	1.1463e-05	TRIM8, IRAK1BP1, IRF1, TIFA, REL, TLR7, FYN, AZI2, TANK, MYD88, TLR3, RELB	671	67	20240	5.4025	0.0373534	0.0010936	0.00105079
GOTERM_BP_DIRECT	GO:0006915~apoptotic process	45	6.23269	1.15254e-05	ARL6IP1, GPR65, ADAR, SAV1, IFIT2, ZFP36L1, INSL6, BCL2L11, CASP3, BCL7B, CASP1, HMOX1, BCL2A1A, SH3GLB1, ZBP1, FIS1, DAXX, AREL1, SP110, RHBDD1, SHISA5, TRAF2, AEN, IRAK3, CFLAR, SERPINA3G, PML, NAIP2, MARCKS, NAIP5, AXL, DDIT3, IRF1, LCN2, TMEM219, TMBIM6, TRIB3, CD47, XAF1, GAS6, S100A9, SQSTM1, MYD88, S100A8, BIRC3	671	666	20240	2.0381	0.0375529	0.0010936	0.00105079
GOTERM_BP_DIRECT	GO:0019886~antigen processing and presentation of exogenous peptide antigen via MHC class II	8	1.10803	1.20549e-05	CD74, FCER1G, UNC93B1, FCGR2B, H2-AA, B2M, CTSS, H2-AB1	671	25	20240	9.65246	0.0392437	0.00111206	0.00106853
GOTERM_BP_DIRECT	GO:0010508~positive regulation of autophagy	14	1.93906	1.30711e-05	SH3GLB1, TRIM30A, TRIM30D, IRGM2, IRGM1, DCN, TRIM8, IGTP, TRIM14, HPSE, SQSTM1, TRP53INP2, TRIM34A, CDK16	671	94	20240	4.4925	0.0424808	0.00117322	0.0011273
GOTERM_BP_DIRECT	GO:0034340~response to type I interferon	6	0.831025	1.53272e-05	SP100, STAT1, MX2, ISG15, IKBKE, TRIM56	671	11	20240	16.4531	0.0496284	0.00132897	0.00127694
GOTERM_BP_DIRECT	GO:0030593~neutrophil chemotaxis	13	1.80055	1.56066e-05	CCL24, CCL12, FCER1G, VAV1, CXCL10, PREX1, CXCL11, CCL8, CCL7, CCL5, PDE4B, S100A9, S100A8	671	82	20240	4.78209	0.0505098	0.00132897	0.00127694
GOTERM_BP_DIRECT	GO:0034138~toll-like receptor 3 signaling pathway	7	0.969529	1.69907e-05	CD86, UNC93B1, RFTN1, OAS1A, LGALS9, TLR3, OAS1G	671	18	20240	11.7304	0.0548642	0.00141066	0.00135544
GOTERM_BP_DIRECT	GO:0042742~defense response to bacterium	32	4.43213	2.05156e-05	RNF31, H2-M3, H2-K1, OAS1A, MPO, OAS1G, PLAC8, CASP4, CASP1, SLAMF8, GBP2, ELANE, CAMP, GBP3, IL10, GBP5, GBP7, FCER1G, PRG2, IRGM2, IRGM1, ISG15, GM12250, FCGR1, NAIP2, NAIP5, ZNFX1, OAS2, OAS3, IGTP, LCN2, MYD88	671	412	20240	2.34283	0.0658638	0.00166176	0.00159671
GOTERM_BP_DIRECT	GO:0043547~positive regulation of GTPase activity	20	2.77008	2.20272e-05	CCL24, CCL12, CD40, RIC1, RABGAP1, DENND1A, SNX13, VAV1, PREX1, CCL8, ADAP2, SH3BP1, CCL7, RASGEF1B, CCL5, RAPGEF2, PRTN3, RGL1, AGRN, SRGAP2	671	192	20240	3.14208	0.0705415	0.00174166	0.00167348
GOTERM_BP_DIRECT	GO:0010934~macrophage cytokine production	9	1.24654	2.2807e-05	AXL, CASP4, PRG2, CASP1, ACP5, TLR7, GAS6, MYD88, TLR3	671	37	20240	7.33717	0.0729454	0.00174166	0.00167348
GOTERM_BP_DIRECT	GO:0050729~positive regulation of inflammatory response	14	1.93906	2.30752e-05	ZBP1, CCL24, IL18, NMI, IFI35, CTSS, CASP4, NFKBIZ, CASP1, CD47, JAK2, S100A9, TLR3, S100A8	671	99	20240	4.26561	0.0737709	0.00174166	0.00167348
GOTERM_BP_DIRECT	GO:0032480~negative regulation of type I interferon production	8	1.10803	2.7232e-05	GBP7, DHX58, IGTP, IRGM2, IRGM1, NMI, XAF1, GBP3	671	28	20240	8.61827	0.0864696	0.00200972	0.00193105
GOTERM_BP_DIRECT	GO:0051092~positive regulation of NF-kappaB transcription factor activity	18	2.49307	3.01076e-05	RNF31, CD40, TRIM30A, TICAM2, TRIM30D, IL18, EIF2AK2, TRAF2, IRAK3, CFLAR, TRIM8, SLCO3A1, CLEC7A, TRIM14, TLR3, MYD88, LTF, TRIM34A	671	163	20240	3.33099	0.0951525	0.00217364	0.00208855
GOTERM_BP_DIRECT	GO:0050776~regulation of immune response	10	1.38504	3.36189e-05	FCGR1, CD40, FCER1G, CLEC12A, FCGR4, IRF1, SPPL2A, NFKBIZ, PHF11A, FCGR2B	671	50	20240	6.03279	0.105643	0.00237191	0.00227906
GOTERM_BP_DIRECT	GO:0050778~positive regulation of immune response	9	1.24654	3.42823e-05	C3, FCER1G, RSAD2, IL15, H2-AA, B2M, CFB, ELANE, H2-AB1	671	39	20240	6.96091	0.107611	0.00237191	0.00227906
GOTERM_BP_DIRECT	GO:0051715~cytolysis in other organism	5	0.692521	3.84621e-05	GBP5, GBP7, IGTP, GBP2, GBP3	671	7	20240	21.5457	0.119913	0.00255465	0.00245465
GOTERM_BP_DIRECT	GO:0019885~antigen processing and presentation of endogenous peptide antigen via MHC class I	5	0.692521	3.84621e-05	ERAP1, TAP2, TAP1, B2M, TAPBP	671	7	20240	21.5457	0.119913	0.00255465	0.00245465
GOTERM_BP_DIRECT	GO:0060700~regulation of ribonuclease activity	6	0.831025	4.04022e-05	OAS2, OAS3, OAS1A, OASL1, OAS1G, OASL2	671	13	20240	13.9218	0.125566	0.00263089	0.00252791
GOTERM_BP_DIRECT	GO:0050728~negative regulation of inflammatory response	16	2.21607	4.18845e-05	IL10, GRN, IRGM2, IRGM1, NR1H3, AOAH, TNFRSF1B, FXR1, RABGEF1, ZFP36, ELF4, IGTP, ACP5, SIRPA, APOE, LGALS9	671	135	20240	3.57498	0.12986	0.00267497	0.00257026
GOTERM_BP_DIRECT	GO:0001818~negative regulation of cytokine production	9	1.24654	5.02236e-05	CLEC4A1, IL10, CLEC4A3, CLEC4A2, GBP7, AXL, CLEC4A4, N4BP1, GBP3	671	41	20240	6.62135	0.153628	0.00314703	0.00302384
GOTERM_BP_DIRECT	GO:0019882~antigen processing and presentation	9	1.24654	6.0258e-05	CD74, UNC93B1, H2-K1, H2-AA, PSMB8, H2-D1, PSMB9, H2-AB1, RELB	671	42	20240	6.4637	0.18137	0.00370587	0.0035608
GOTERM_BP_DIRECT	GO:0036037~CD8-positive, alpha-beta T cell activation	8	1.10803	6.89912e-05	CLEC4A1, CLEC4A3, H2-T22, H2-T10, CLEC4A2, H2-K1, CLEC4A4, H2-D1	671	32	20240	7.54098	0.204773	0.00409142	0.00393127
GOTERM_BP_DIRECT	GO:0001774~microglial cell activation	8	1.10803	6.89912e-05	TLR1, C1QA, IFNGR2, NAMPT, CASP1, JAK2, AIF1, TLR3	671	32	20240	7.54098	0.204773	0.00409142	0.00393127
GOTERM_BP_DIRECT	GO:0060335~positive regulation of interferon-gamma-mediated signaling pathway	5	0.692521	7.49054e-05	IGTP, NLRC5, IRGM2, IRGM1, PARP9	671	8	20240	18.8525	0.220241	0.00436423	0.00419339
GOTERM_BP_DIRECT	GO:0071347~cellular response to interleukin-1	12	1.66205	7.97307e-05	CCL24, CD40, CCL12, CCL8, CCL7, CCL5, SAA3, IRF1, SIRPA, CD47, TANK, CAMP	671	82	20240	4.41423	0.232638	0.00448789	0.00431221
GOTERM_BP_DIRECT	GO:0034097~response to cytokine	12	1.66205	7.97307e-05	CD274, SP100, STAT1, CCL5, NFKBIZ, REL, ACP5, TIMP1, SERPINA3G, PML, RELB, CXCL16	671	82	20240	4.41423	0.232638	0.00448789	0.00431221
GOTERM_BP_DIRECT	GO:0032755~positive regulation of interleukin-6 production	14	1.93906	8.55746e-05	CD74, FCER1G, TICAM2, UNC93B1, POU2F2, AIF1, IFIH1, TLR1, CLEC7A, TLR7, LGALS9, TLR3, TMEM106A, MYD88	671	112	20240	3.77049	0.247388	0.00473655	0.00455114
GOTERM_BP_DIRECT	GO:0032680~regulation of tumor necrosis factor production	6	0.831025	8.92121e-05	ZFP36, TREX1, SIRPA, CD47, MYD88, LTF	671	15	20240	12.0656	0.256426	0.00477861	0.00459155
GOTERM_BP_DIRECT	GO:0061635~regulation of protein complex stability	6	0.831025	8.92121e-05	TREX1, IGTP, IRGM2, IRGM1, SQSTM1, TAPBP	671	15	20240	12.0656	0.256426	0.00477861	0.00459155
GOTERM_BP_DIRECT	GO:0046597~negative regulation of viral entry into host cell	8	1.10803	0.000126449	IFITM3, TRIM8, CD74, TRIM30A, TRIM30D, TRIM26, TRIM56, LY6E	671	35	20240	6.89461	0.342928	0.00666564	0.00640472
GOTERM_BP_DIRECT	GO:0008630~intrinsic apoptotic signaling pathway in response to DNA damage	10	1.38504	0.000147781	PNP, BCL2L11, HMOX1, BCL2A1D, SOD2, TNFRSF1B, BCL2A1A, IKBKE, BCL2A1B, PML	671	60	20240	5.02732	0.387874	0.00766845	0.00736827
GOTERM_BP_DIRECT	GO:0032635~interleukin-6 production	8	1.10803	0.000152528	RABGEF1, FCER1G, IL18, TLR7, PRG4, AZI2, MYD88, TLR3	671	36	20240	6.7031	0.397449	0.007793	0.00748794
GOTERM_BP_DIRECT	GO:0001916~positive regulation of T cell mediated cytotoxicity	10	1.38504	0.000168339	H2-T24, H2-T22, H2-T10, PNP, H2-Q9, H2-K1, H2-M3, TAP2, B2M, H2-D1	671	61	20240	4.94491	0.428277	0.00834409	0.00801746
GOTERM_BP_DIRECT	GO:0032757~positive regulation of interleukin-8 production	10	1.38504	0.000168339	TLR1, CD74, CLEC7A, DDIT3, IL18, TLR7, MYD88, TLR3, CAMP, ELANE	671	61	20240	4.94491	0.428277	0.00834409	0.00801746
GOTERM_BP_DIRECT	GO:0045824~negative regulation of innate immune response	8	1.10803	0.000182796	GRN, IFI204, TREX1, DHX58, TRAFD1, IRAK3, NMI, IFI202B	671	37	20240	6.52193	0.455083	0.00892743	0.00857797
GOTERM_BP_DIRECT	GO:0002224~toll-like receptor signaling pathway	7	0.969529	0.000210082	TLR1, CD86, UNC93B1, NFKBIZ, LY96, TLR7, TLR3	671	27	20240	7.82028	0.502299	0.0101099	0.00971412
GOTERM_BP_DIRECT	GO:0060333~interferon-gamma-mediated signaling pathway	5	0.692521	0.000213096	STAT1, IRF1, TYK2, NMI, JAK2	671	10	20240	15.082	0.507256	0.0101099	0.00971412
GOTERM_BP_DIRECT	GO:0032819~positive regulation of natural killer cell proliferation	8	1.10803	0.000217737	H2-T22, H2-T10, IL15, H2-K1, IL18, TYK2, JAK2, H2-D1	671	38	20240	6.3503	0.514795	0.0101846	0.0097859
GOTERM_BP_DIRECT	GO:0015031~protein transport	40	5.54017	0.000237301	ARF4, ARF2, SYS1, GDI1, STXBP3, DENND1A, ITSN1, VPS4A, SNX13, SNX11, AP3M2, RABGEF1, SERP1, RINL, NUP62, VTI1A, TMED1, VHL, SLC15A3, EPS15, SNX5, ATG3, RAB2B, DTX3L, ARRDC1, RHBDF2, TAP2, AP1B1, TAP1, PEX13, RBSN, SNX20, PARP11, AFTPH, SLC7A6OS, APBA1, AAGAB, CORO7, AGRN, VAMP3	671	646	20240	1.86774	0.545325	0.0109455	0.0105171
GOTERM_BP_DIRECT	GO:0032740~positive regulation of interleukin-17 production	7	0.969529	0.000259951	IL15, RFTN1, IL18, TYK2, JAK2, ZBTB7B, MYD88	671	28	20240	7.54098	0.578278	0.011826	0.011363
GOTERM_BP_DIRECT	GO:0045766~positive regulation of angiogenesis	16	2.21607	0.000326551	CCL24, GRN, CD40, ERAP1, PXN, C3, CYSLTR1, CCL5, C3AR1, CHIL1, HMOX1, HPSE, CCR3, TLR3, CAMP	671	162	20240	2.97915	0.661981	0.0146551	0.0140814
GOTERM_BP_DIRECT	GO:0002470~plasmacytoid dendritic cell antigen processing and presentation	4	0.554017	0.000343548	CLEC4A1, CLEC4A3, CLEC4A2, CLEC4A4	671	5	20240	24.1311	0.680539	0.0148172	0.0142372
GOTERM_BP_DIRECT	GO:0070106~interleukin-27-mediated signaling pathway	4	0.554017	0.000343548	OAS2, STAT1, OASL1, OASL2	671	5	20240	24.1311	0.680539	0.0148172	0.0142372
GOTERM_BP_DIRECT	GO:0032020~ISG15-protein conjugation	4	0.554017	0.000343548	UBA7, UBE2E1, ISG15, UBE2L6	671	5	20240	24.1311	0.680539	0.0148172	0.0142372
GOTERM_BP_DIRECT	GO:0051091~positive regulation of sequence-specific DNA binding transcription factor activity	14	1.93906	0.000355358	IL10, SP100, TRIM30A, TRIM30D, TRAF2, SAV1, TRIM8, CLEC7A, DDIT3, TRIM14, TRIM26, JAK2, FCGR2B, IKBKE	671	129	20240	3.27361	0.69283	0.01513	0.0145378
GOTERM_BP_DIRECT	GO:0032722~positive regulation of chemokine production	9	1.24654	0.000374714	CD74, IL18, EIF2AK2, TLR7, CHIL3, LGALS9, AIF1, MYD88, TLR3	671	54	20240	5.02732	0.71196	0.0155553	0.0149464
GOTERM_BP_DIRECT	GO:0042130~negative regulation of T cell proliferation	9	1.24654	0.000374714	CD86, CD274, SDC4, ARG1, SLFN1, PELI1, LILRB4A, H2-AA, H2-AB1	671	54	20240	5.02732	0.71196	0.0155553	0.0149464
GOTERM_BP_DIRECT	GO:0031663~lipopolysaccharide-mediated signaling pathway	8	1.10803	0.000415067	CCL12, TICAM2, STAT1, CCL5, LY86, IL18, LY96, MYD88	671	42	20240	5.74551	0.748101	0.0170178	0.0163516
GOTERM_BP_DIRECT	GO:0032715~negative regulation of interleukin-6 production	9	1.24654	0.000425962	IL10, RABGEF1, TRIM30A, ELF4, SIRPA, PRG4, IRAK3, GAS6, LILRB4A	671	55	20240	4.93592	0.757055	0.0172514	0.0165761
GOTERM_BP_DIRECT	GO:0032689~negative regulation of interferon-gamma production	8	1.10803	0.000481794	IL10, CD274, AXL, DDIT3, IRGM1, LGALS9, GAS6, LILRB4A	671	43	20240	5.61189	0.798189	0.0192775	0.0185229
GOTERM_BP_DIRECT	GO:0060340~positive regulation of type I interferon-mediated signaling pathway	6	0.831025	0.000512599	ZBP1, NLRC5, IRF7, IKBKE, LSM14A, TRIM56	671	21	20240	8.61827	0.817823	0.020266	0.0194727
GOTERM_BP_DIRECT	GO:0006886~intracellular protein transport	23	3.1856	0.000560952	ARF4, CD74, ARF2, RIC1, TBC1D9B, RABGAP1, TICAM2, STXBP3, UNC93B1, AP1B1, TBC1D9, SNX13, TBC1D2B, SNX11, AP3M2, IFT22, MARCKS, VTI1A, TBC1D13, APBA1, TMED1, TBC1D22A, SNX5	671	305	20240	2.27466	0.844863	0.0219167	0.0210588
GOTERM_BP_DIRECT	GO:0032729~positive regulation of interferon-gamma production	11	1.52355	0.000595629	TICAM2, CLEC7A, H2-Q9, H2-M3, PDE4B, IL18, ISG15, TLR7, TYK2, JAK2, TLR3	671	87	20240	3.81383	0.861748	0.0228443	0.02195
GOTERM_BP_DIRECT	GO:0006898~receptor-mediated endocytosis	10	1.38504	0.00059845	FCGR1, SCARB2, IFITM3, RABGEF1, MRC1, HPSE, APOE, FCGR2B, SCARF1, CXCL16	671	72	20240	4.18944	0.863037	0.0228443	0.02195
GOTERM_BP_DIRECT	GO:0006897~endocytosis	18	2.49307	0.000616208	DENND1C, LGALS3BP, DENND1A, ITSN1, TBC1D2B, FNBP1L, EPN1, CXCL16, AP3M2, RABGEF1, RINL, EHD4, MRC1, ANKFY1, RHOU, SIGLEC1, EPS15, SNX5	671	209	20240	2.59785	0.870886	0.0232549	0.0223445
GOTERM_BP_DIRECT	GO:0035455~response to interferon-alpha	5	0.692521	0.000670148	IFITM3, BST2, TGTP1, EIF2AK2, ADAR	671	13	20240	11.6015	0.892074	0.0241916	0.0232446
GOTERM_BP_DIRECT	GO:0034145~positive regulation of toll-like receptor 4 signaling pathway	5	0.692521	0.000670148	TICAM2, PELI1, NR1H3, IFI35, LTF	671	13	20240	11.6015	0.892074	0.0241916	0.0232446
GOTERM_BP_DIRECT	GO:0019884~antigen processing and presentation of exogenous antigen	4	0.554017	0.000670168	FCGR1, PSME2B, PSME1, PSME2	671	6	20240	20.1093	0.892081	0.0241916	0.0232446
GOTERM_BP_DIRECT	GO:1905673~positive regulation of lysosome organization	4	0.554017	0.000670168	GRN, IGTP, IRGM2, IRGM1	671	6	20240	20.1093	0.892081	0.0241916	0.0232446
GOTERM_BP_DIRECT	GO:0050830~defense response to Gram-positive bacterium	18	2.49307	0.000686304	GBP6, H2-T22, GBP7, H2-T10, GBP9, H2-K1, IL18, GBP10, CASP4, ACP5, GBP2, B2M, GBP4, MYD88, H2-D1, CAMP, LTF, GBP3	671	211	20240	2.57323	0.897716	0.0245077	0.0235484
GOTERM_BP_DIRECT	GO:0050766~positive regulation of phagocytosis	10	1.38504	0.000732969	FCGR1, C3, SIRPB1B, FCER1G, CLEC7A, IL15, SIRPA, CD47, FCGR2B, GAS6	671	74	20240	4.07621	0.912409	0.0256772	0.0246721
GOTERM_BP_DIRECT	GO:0071310~cellular response to organic substance	8	1.10803	0.000734519	LOX, STAT1, TREX1, CASP3, NFKBIZ, CASP1, IRAK3, MYD88	671	46	20240	5.2459	0.91286	0.0256772	0.0246721
GOTERM_BP_DIRECT	GO:0010468~regulation of gene expression	31	4.29363	0.000817402	TRIM30A, TRIM30D, ZFP36L1, LBH, NFKBIZ, SIRPA, TRIM26, VHL, IGF2BP2, APOE, ZBTB7B, IL10, BRD2, NCOA2, DAXX, TREX1, IL18, TUG1, TAPBP, MARF1, LOX, IRF1, IRF7, TRIM14, APBA1, ATF5, STK40, MYD88, CGGBP1, NFE2L1, TRIM34A	671	484	20240	1.93199	0.933841	0.028277	0.0271701
GOTERM_BP_DIRECT	GO:0035456~response to interferon-beta	5	0.692521	0.000913752	IFITM3, BST2, STAT1, XAF1, IKBKE	671	14	20240	10.7728	0.951971	0.0311774	0.029957
GOTERM_BP_DIRECT	GO:0043122~regulation of I-kappaB kinase/NF-kappaB signaling	7	0.969529	0.000920021	TICAM2, GBP7, CLEC7A, TRAF2, SQSTM1, NFKBIB, GBP3	671	35	20240	6.03279	0.952962	0.0311774	0.029957
GOTERM_BP_DIRECT	GO:0043066~negative regulation of apoptotic process	39	5.40166	0.000970697	ARF4, ANKLE2, ARL6IP1, CITED2, ADAR, AIF1, IFIT3, PLAC8, INSL6, CCND2, CASP3, NUP62, CD38, TIMP1, JAK2, BCL2A1A, BCL2A1B, IL10, CD74, DAXX, AREL1, RHBDD1, EIF2AK2, ASNS, TRAF2, CFLAR, SOD2, NAIP2, NAIP5, BCL6, AXL, IFIT3B, TMBIM6, NUPR1, ATF5, GAS6, STK40, BIRC3, LTF	671	671	20240	1.75319	0.960254	0.0324289	0.0311595
GOTERM_BP_DIRECT	GO:0043254~regulation of protein complex assembly	6	0.831025	0.000986245	IGTP, IRGM2, IRGM1, TRAF2, APOE, IKBKE	671	24	20240	7.54098	0.962256	0.0324289	0.0311595
GOTERM_BP_DIRECT	GO:0044790~negative regulation by host of viral release from host cell	6	0.831025	0.000986245	TRIM8, TRIM30A, TRIM30D, TRIM26, PML, TRIM56	671	24	20240	7.54098	0.962256	0.0324289	0.0311595
GOTERM_BP_DIRECT	GO:0031584~activation of phospholipase D activity	4	0.554017	0.00114395	GNA13, ARF4, MARCKS, CCL5	671	7	20240	17.2365	0.977657	0.0370039	0.0355554
GOTERM_BP_DIRECT	GO:0007166~cell surface receptor signaling pathway	18	2.49307	0.00114767	CD86, CD274, FCER1G, MLKL, MS4A7, TNFRSF1B, MS4A6D, VAV1, MS4A6C, ADGRE1, MS4A6B, FCGR1, CYSLTR1, FCGR4, NUP62, FYN, FCGR2B, MYD88	671	221	20240	2.45679	0.977931	0.0370039	0.0355554
GOTERM_BP_DIRECT	GO:1900226~negative regulation of NLRP3 inflammasome complex assembly	5	0.692521	0.00121358	TRIM30A, LAMP2, IGTP, IRGM2, IRGM1	671	15	20240	10.0546	0.982275	0.0383839	0.0368814
GOTERM_BP_DIRECT	GO:0042119~neutrophil activation	5	0.692521	0.00121358	FCGR4, IL15, CCL5, IL18, CAMP	671	15	20240	10.0546	0.982275	0.0383839	0.0368814
GOTERM_BP_DIRECT	GO:0006914~autophagy	17	2.35457	0.00135971	ATG3, GRAMD1A, TRIM30A, TRIM30D, VPS4A, IRGM1, FNBP1L, LAMP2, VTI1A, TMBIM6, ATP13A2, NRBF2, LGALS8, S100A9, SQSTM1, S100A8, TRP53INP2	671	205	20240	2.5014	0.989097	0.0426	0.0409324
GOTERM_BP_DIRECT	GO:0071356~cellular response to tumor necrosis factor	14	1.93906	0.00138474	CCL24, CCL12, CD40, TANK, ZFP36L1, ZFP36, CCL8, CCL7, IRF1, CCL5, GBP4, CAMP, BIRC3, GBP3	671	149	20240	2.8342	0.989967	0.0429786	0.0412962
GOTERM_BP_DIRECT	GO:2001244~positive regulation of intrinsic apoptotic signaling pathway	7	0.969529	0.0014387	FIS1, BCL2L11, DDIT3, PLAGL2, NUPR1, S100A9, S100A8	671	38	20240	5.55651	0.991615	0.0440308	0.0423072
GOTERM_BP_DIRECT	GO:0048245~eosinophil chemotaxis	6	0.831025	0.00144515	CCL24, CCL12, CCL8, CCL7, CCL5, CCR3	671	26	20240	6.96091	0.991794	0.0440308	0.0423072
GOTERM_BP_DIRECT	GO:0045893~positive regulation of transcription, DNA-templated	41	5.67867	0.00153333	SP100, CITED2, MLLT3, LYL1, SERTAD3, LBH, NFIL3, NUP62, CD38, APOE, NRBF2, PKNOX1, TRP53INP2, SNX5, IL10, CD74, DTX3L, USP21, STAT1, MCRS1, TFE3, NR1H3, INHBA, KLF4, PARP9, POU2F2, POU3F1, PML, MDFIC, PITHD1, ELF4, DDIT3, IRF1, KAT6A, IRF2, IRF7, REL, ATF5, IRF9, TRIM56, CREB5	671	736	20240	1.68033	0.993879	0.0462926	0.0444805
GOTERM_BP_DIRECT	GO:0032688~negative regulation of interferon-beta production	5	0.692521	0.00157603	MORC3, REL, SIRPA, NMI, RELB	671	16	20240	9.42623	0.99469	0.047085	0.0452419
GOTERM_BP_DIRECT	GO:0030335~positive regulation of cell migration	20	2.77008	0.00158793	CD274, CCL24, GRN, FAM89B, RHOC, SOD2, AIF1, CXCL16, SDCBP, CXCL10, PREX1, MMP14, CCL7, CLEC7A, CCL5, RUFY3, C3AR1, ACP5, HPSE, JAK2	671	268	20240	2.25104	0.994896	0.047085	0.0452419
GOTERM_BP_DIRECT	GO:0034142~toll-like receptor 4 signaling pathway	6	0.831025	0.00172585	OAS1A, LY96, NMI, PIK3AP1, MYD88, OAS1G	671	27	20240	6.7031	0.996774	0.0507217	0.0487362
GOTERM_BP_DIRECT	GO:0002381~immunoglobulin production involved in immunoglobulin mediated immune response	4	0.554017	0.00178537	TREX1, NFKBIZ, FGL2, POU2F2	671	8	20240	15.082	0.997354	0.0520107	0.0499747
GOTERM_BP_DIRECT	GO:0000209~protein polyubiquitination	16	2.21607	0.00187736	RNF31, TRIM30A, PPIL2, AREL1, TRIM30D, SMURF1, UBE2E1, RNF19B, UBE2L6, DDB2, RNF135, RNF114, PELI1, TRIM14, NFE2L1, TRIM34A	671	192	20240	2.51366	0.998051	0.0542149	0.0520927
GOTERM_BP_DIRECT	GO:0006909~phagocytosis	11	1.52355	0.00189433	TICAM2, SH3BP1, AXL, PRTN3, FCGR2B, GAS6, MYD88, UNC13D, VAV1, TM9SF4, ELANE	671	101	20240	3.28518	0.998158	0.0542333	0.0521103
GOTERM_BP_DIRECT	GO:0061014~positive regulation of mRNA catabolic process	5	0.692521	0.00200743	MOV10, ZFP36, CNOT7, ZC3HAV1, ZFP36L1	671	17	20240	8.87175	0.998736	0.0569802	0.0547498
GOTERM_BP_DIRECT	GO:0032727~positive regulation of interferon-alpha production	6	0.831025	0.00204453	IFIH1, STAT1, IRF7, TLR7, ZC3HAV1, TLR3	671	28	20240	6.4637	0.998883	0.0575413	0.0552889
GOTERM_BP_DIRECT	GO:1900182~positive regulation of protein localization to nucleus	7	0.969529	0.00215483	TRIM8, DTX3L, TESK1, FYN, TYK2, PARP9, CD2AP	671	41	20240	5.14994	0.999226	0.060136	0.057782
GOTERM_BP_DIRECT	GO:0001819~positive regulation of cytokine production	10	1.38504	0.00232828	TLR1, IL10, IL15, CASP1, PELI1, EIF2AK2, TLR7, IRAK3, LGALS9, TLR3	671	87	20240	3.46712	0.999565	0.0639027	0.0614012
GOTERM_BP_DIRECT	GO:0043525~positive regulation of neuron apoptotic process	10	1.38504	0.00232828	FIS1, GRN, BCL2L11, DDIT3, CASP3, LCN2, CASP1, IL18, NUPR1, AGRN	671	87	20240	3.46712	0.999565	0.0639027	0.0614012
GOTERM_BP_DIRECT	GO:0070098~chemokine-mediated signaling pathway	8	1.10803	0.00239401	CXCL10, CCL24, CXCL11, CCL12, CCL8, CCL7, CCL5, CCRL2	671	56	20240	4.30913	0.999651	0.065168	0.062617
GOTERM_BP_DIRECT	GO:0070212~protein poly-ADP-ribosylation	4	0.554017	0.00261241	PARP10, PARP3, PARP9, PARP14	671	9	20240	13.4062	0.999831	0.0699662	0.0672274
GOTERM_BP_DIRECT	GO:0046653~tetrahydrofolate metabolic process	4	0.554017	0.00261241	MTHFD2, MTHFSL, MTHFR, MTR	671	9	20240	13.4062	0.999831	0.0699662	0.0672274
GOTERM_BP_DIRECT	GO:0042531~positive regulation of tyrosine phosphorylation of STAT protein	8	1.10803	0.00265279	CD40, IL15, CCL5, IL18, FYN, JAK2, PARP9, PARP14	671	57	20240	4.23353	0.999852	0.0704794	0.0677205
GOTERM_BP_DIRECT	GO:0008285~negative regulation of cell proliferation	27	3.73961	0.00275497	IFITM3, SLFN1, PTPRJ, IFI35, IFIT3, SAV1, NACC2, NUP62, HMOX1, JAK2, SH2B3, IL10, TGIF1, SMAD1, INHBA, NMI, KLF4, ETV3, SOD2, PML, CNOT7, BCL6, IRF1, IFIT3B, RAPGEF2, NUPR1, ATF5	671	433	20240	1.88089	0.999895	0.0721604	0.0693357
GOTERM_BP_DIRECT	GO:0019221~cytokine-mediated signaling pathway	14	1.93906	0.00275952	CCL12, STAT1, IFNGR2, STAT2, EBI3, IRAK3, TYK2, LILRB4A, IIGP1, NFKBIZ, IL21R, JAK2, MYD88, IL11RA1	671	161	20240	2.62295	0.999897	0.0721604	0.0693357
GOTERM_BP_DIRECT	GO:0043154~negative regulation of cysteine-type endopeptidase activity involved in apoptotic process	9	1.24654	0.00279662	NAIP2, NAIP5, ARL6IP1, CFLAR, BCL2A1D, IFI202B, GAS6, KLF4, HERPUD1	671	73	20240	3.71884	0.999909	0.0722753	0.0694461
GOTERM_BP_DIRECT	GO:0060907~positive regulation of macrophage cytokine production	6	0.831025	0.00280744	CD74, CASP4, CASP1, TLR7, MYD88, TLR3	671	30	20240	6.03279	0.999912	0.0722753	0.0694461
GOTERM_BP_DIRECT	GO:0007264~small GTPase mediated signal transduction	11	1.52355	0.0029054	RAP1B, GDI1, RASGEF1B, ITSN1, RAC2, HMOX1, RAPGEF2, RHOU, RGL1, RHOC, VAV1	671	107	20240	3.10097	0.999936	0.0742219	0.0713165
GOTERM_BP_DIRECT	GO:0061760~antifungal innate immune response	5	0.692521	0.00310192	CLEC4A1, CLEC4A3, CLEC4A2, CLEC7A, CLEC4A4	671	19	20240	7.93788	0.999967	0.0782819	0.0752176
GOTERM_BP_DIRECT	GO:0002486~antigen processing and presentation of endogenous peptide antigen via MHC class I via ER pathway, TAP-independent	7	0.969529	0.00311148	H2-T24, H2-T22, H2-T10, H2-Q9, H2-K1, H2-M3, H2-D1	671	44	20240	4.79881	0.999968	0.0782819	0.0752176
GOTERM_BP_DIRECT	GO:0034976~response to endoplasmic reticulum stress	10	1.38504	0.00316733	FIS1, MARCKS, BCL2L11, DDIT3, CREBRF, TRIB3, TMBIM6, NRBF2, NFE2L1, HERPUD1	671	91	20240	3.31472	0.999973	0.0783952	0.0753264
GOTERM_BP_DIRECT	GO:0002481~antigen processing and presentation of exogenous protein antigen via MHC class Ib, TAP-dependent	3	0.415512	0.0032104	H2-M3, TAP2, B2M	671	3	20240	30.1639	0.999977	0.0783952	0.0753264
GOTERM_BP_DIRECT	GO:0032764~negative regulation of mast cell cytokine production	3	0.415512	0.0032104	RABGEF1, BCL6, HMOX1	671	3	20240	30.1639	0.999977	0.0783952	0.0753264
GOTERM_BP_DIRECT	GO:0002485~antigen processing and presentation of endogenous peptide antigen via MHC class I via ER pathway, TAP-dependent	3	0.415512	0.0032104	H2-K1, TAP2, H2-D1	671	3	20240	30.1639	0.999977	0.0783952	0.0753264
GOTERM_BP_DIRECT	GO:0048247~lymphocyte chemotaxis	6	0.831025	0.00325754	CCL24, CCL12, CCL8, CCL7, CCL5, CXCL16	671	31	20240	5.83818	0.99998	0.0789657	0.0758746
GOTERM_BP_DIRECT	GO:0065003~macromolecular complex assembly	12	1.66205	0.00332987	CD74, IGTP, TAP2, IRGM2, IRGM1, PDE4DIP, APBA1, TRAF2, NUPR1, PML, TAPBP, VAMP3	671	127	20240	2.85014	0.999985	0.0801342	0.0769973
GOTERM_BP_DIRECT	GO:0016567~protein ubiquitination	27	3.73961	0.00355614	RNF31, TRIM30A, TRIM30D, ANAPC16, RNF19B, DTX2, RNF135, VCPIP1, FZR1, RNF114, TRIM26, FYN, VHL, HERC6, ATG3, PPIL2, AREL1, DTX3L, SMURF1, ARRDC1, NSMCE2, UBE2E1, MED7, MED20, TRIM14, AURKAIP1, TRIM34A	671	442	20240	1.84259	0.999993	0.0849635	0.0816376
GOTERM_BP_DIRECT	GO:1901224~positive regulation of NIK/NF-kappaB signaling	9	1.24654	0.003599	CD86, IL18, EIF2AK2, TLR7, GLRX, NMI, IFI35, TLR3, TRIM56	671	76	20240	3.57204	0.999994	0.0853735	0.0820316
GOTERM_BP_DIRECT	GO:0032606~type I interferon production	4	0.554017	0.00364069	IRF7, MYD88, TLR3, IRF9	671	10	20240	12.0656	0.999995	0.0857498	0.0823931
GOTERM_BP_DIRECT	GO:0061136~regulation of proteasomal protein catabolic process	5	0.692521	0.00377704	PITHD1, PSME1, PSME2, APOE, NFE2L1	671	20	20240	7.54098	0.999997	0.0877172	0.0842835
GOTERM_BP_DIRECT	GO:0032897~negative regulation of viral transcription	5	0.692521	0.00377704	IFITM3, TRIM8, ZFP36, SP100, TRIM14	671	20	20240	7.54098	0.999997	0.0877172	0.0842835
GOTERM_BP_DIRECT	GO:0002476~antigen processing and presentation of endogenous peptide antigen via MHC class Ib	7	0.969529	0.00390514	H2-T24, H2-T22, H2-T10, H2-Q9, H2-K1, H2-M3, H2-D1	671	46	20240	4.59016	0.999998	0.0900623	0.0865368
GOTERM_BP_DIRECT	GO:0051898~negative regulation of protein kinase B signaling	7	0.969529	0.00435388	SCO1, DDIT3, PTPRJ, KLF4, LEMD2, XDH, SH2B3	671	47	20240	4.4925	0.999999	0.0997188	0.0958153
GOTERM_BP_DIRECT	GO:0001934~positive regulation of protein phosphorylation	19	2.63158	0.00449654	CD74, DAXX, CD40, FMR1, TESK1, IRGM2, IRGM1, INHBA, AIF1, C3, FXR1, CCND2, SLCO3A1, MOB2, IGTP, AGRN, GAS6, SQSTM1, CAMP	671	273	20240	2.09932	1	0.102281	0.0982772
GOTERM_BP_DIRECT	GO:0006471~protein ADP-ribosylation	5	0.692521	0.00454515	PARP10, ARF4, PARP3, PARP9, PARP14	671	21	20240	7.18189	1	0.102683	0.0986637
GOTERM_BP_DIRECT	GO:0002237~response to molecule of bacterial origin	4	0.554017	0.00488365	IL10, H2-M3, TAP2, B2M	671	11	20240	10.9687	1	0.106701	0.102525
GOTERM_BP_DIRECT	GO:2000342~negative regulation of chemokine (C-X-C motif) ligand 2 production	4	0.554017	0.00488365	OAS3, OAS1A, KLF4, OAS1G	671	11	20240	10.9687	1	0.106701	0.102525
GOTERM_BP_DIRECT	GO:0071659~negative regulation of IP-10 production	4	0.554017	0.00488365	OAS3, OAS1A, LILRB4A, OAS1G	671	11	20240	10.9687	1	0.106701	0.102525
GOTERM_BP_DIRECT	GO:1900246~positive regulation of RIG-I signaling pathway	4	0.554017	0.00488365	DHX58, ZC3HAV1, DDX60, OASL1	671	11	20240	10.9687	1	0.106701	0.102525
GOTERM_BP_DIRECT	GO:0070431~nucleotide-binding oligomerization domain containing 2 signaling pathway	4	0.554017	0.00488365	LACC1, IGTP, IRGM2, IRGM1	671	11	20240	10.9687	1	0.106701	0.102525
GOTERM_BP_DIRECT	GO:0010332~response to gamma radiation	6	0.831025	0.00491758	APOBEC1, PNP, CCL7, XRCC4, SOD2, PML	671	34	20240	5.32305	1	0.10674	0.102562
GOTERM_BP_DIRECT	GO:0043524~negative regulation of neuron apoptotic process	15	2.07756	0.00582115	IL10, CCL12, GRN, PLXND1, XRCC4, FMR1, ITSN1, SOD2, AXL, HMOX1, FYN, APOE, JAK2, LGMN, AARS	671	196	20240	2.30846	1	0.125533	0.120619
GOTERM_BP_DIRECT	GO:0070213~protein auto-ADP-ribosylation	4	0.554017	0.00635275	PARP10, PARP11, PARP3, PARP12	671	12	20240	10.0546	1	0.133528	0.128301
GOTERM_BP_DIRECT	GO:0032825~positive regulation of natural killer cell differentiation	4	0.554017	0.00635275	IL15, AXL, IRF1, GAS6	671	12	20240	10.0546	1	0.133528	0.128301
GOTERM_BP_DIRECT	GO:1904417~positive regulation of xenophagy	4	0.554017	0.00635275	RNF31, IGTP, IRGM2, IRGM1	671	12	20240	10.0546	1	0.133528	0.128301
GOTERM_BP_DIRECT	GO:0002474~antigen processing and presentation of peptide antigen via MHC class I	4	0.554017	0.00635275	H2-Q9, H2-K1, B2M, H2-D1	671	12	20240	10.0546	1	0.133528	0.128301
GOTERM_BP_DIRECT	GO:0042270~protection from natural killer cell mediated cytotoxicity	6	0.831025	0.00710278	H2-T22, H2-T10, H2-K1, TAP2, TAP1, H2-D1	671	37	20240	4.89145	1	0.147427	0.141656
GOTERM_BP_DIRECT	GO:0002548~monocyte chemotaxis	6	0.831025	0.00710278	CCL24, CCL12, CCL8, CCL7, CCL5, PTPRO	671	37	20240	4.89145	1	0.147427	0.141656
GOTERM_BP_DIRECT	GO:0090141~positive regulation of mitochondrial fission	5	0.692521	0.00746131	FIS1, IGTP, IRGM2, IRGM1, DCN	671	24	20240	6.28415	1	0.153907	0.147882
GOTERM_BP_DIRECT	GO:0048661~positive regulation of smooth muscle cell proliferation	9	1.24654	0.00760584	STAT1, CCL5, NAMPT, C3AR1, IL18, HMOX1, AIF1, MYD88, ELANE	671	86	20240	3.15669	1	0.154963	0.148897
GOTERM_BP_DIRECT	GO:0010033~response to organic substance	9	1.24654	0.00760584	GATM, ACSL1, CASP3, NFKBIZ, ACP2, TIMP1, HPSE, KLF4, CLK2	671	86	20240	3.15669	1	0.154963	0.148897
GOTERM_BP_DIRECT	GO:0007015~actin filament organization	13	1.80055	0.00893851	TMOD1, RHOC, TRIOBP, CD2AP, ARHGAP12, MARCKS, SH3BP1, RUFY3, CASP4, RAC2, SIRPA, RHOU, CORO7	671	165	20240	2.37655	1	0.181005	0.173919
GOTERM_BP_DIRECT	GO:1901216~positive regulation of neuron death	7	0.969529	0.00941764	C1QA, DAXX, DDIT3, LCN2, FYN, APOE, FCGR2B	671	55	20240	3.83905	1	0.189551	0.182131
GOTERM_BP_DIRECT	GO:0050870~positive regulation of T cell activation	6	0.831025	0.00988813	SIRPB1B, SIRPA, CD47, H2-AA, B2M, H2-AB1	671	40	20240	4.52459	1	0.196524	0.188831
GOTERM_BP_DIRECT	GO:0043087~regulation of GTPase activity	9	1.24654	0.009913	RABGAP1, ADAP2, SIPA1L1, BCL6, PLXND1, AGRN, IQGAP2, VAV1, ARHGAP12	671	90	20240	3.01639	1	0.196524	0.188831
GOTERM_BP_DIRECT	GO:0010936~negative regulation of macrophage cytokine production	4	0.554017	0.0100058	AXL, PRG2, ACP5, IRAK3	671	14	20240	8.61827	1	0.196524	0.188831
GOTERM_BP_DIRECT	GO:0007252~I-kappaB phosphorylation	4	0.554017	0.0100058	SAA3, TLR7, IKBKE, TLR3	671	14	20240	8.61827	1	0.196524	0.188831
GOTERM_BP_DIRECT	GO:0034154~toll-like receptor 7 signaling pathway	3	0.415512	0.0102375	UNC93B1, TLR7, PIK3AP1	671	5	20240	18.0984	1	0.196524	0.188831
GOTERM_BP_DIRECT	GO:0032649~regulation of interferon-gamma production	3	0.415512	0.0102375	SIRPA, ISG15, CD47	671	5	20240	18.0984	1	0.196524	0.188831
GOTERM_BP_DIRECT	GO:0071650~negative regulation of chemokine (C-C motif) ligand 5 production	3	0.415512	0.0102375	TICAM2, OAS3, SIRPA	671	5	20240	18.0984	1	0.196524	0.188831
GOTERM_BP_DIRECT	GO:0048002~antigen processing and presentation of peptide antigen	3	0.415512	0.0102375	H2-AA, CTSS, H2-AB1	671	5	20240	18.0984	1	0.196524	0.188831
GOTERM_BP_DIRECT	GO:0042981~regulation of apoptotic process	16	2.21607	0.0103055	DAXX, USP42, TRAF2, IRAK3, CFLAR, CXCL10, NAIP2, NAIP5, BCL2L11, LOX, CASP4, CASP1, APOE, JAK2, BCL2A1A, BIRC3	671	231	20240	2.08928	1	0.196693	0.188994
GOTERM_BP_DIRECT	GO:0051603~proteolysis involved in cellular protein catabolic process	8	1.10803	0.0104053	CTLA2B, FZR1, CTSS, PSMB8, CLPX, PSMB10, PSMB9, LGMN	671	73	20240	3.30564	1	0.197463	0.189734
GOTERM_BP_DIRECT	GO:0006468~protein phosphorylation	34	4.70914	0.0106266	NIM1K, PXK, MAML1, LRRK1, TESK1, TRP53RKA, RABGEF1, DGUOK, RPS6KC1, MKNK1, FYN, JAK2, IKBKE, SMAD1, BRD2, MORC3, MLKL, CASK, EIF2AK2, IRAK3, TYK2, VRK3, CLK3, CLK2, ADCK1, AXL, SIK3, BMP2K, SGK3, TRIB3, GAS6, SQSTM1, STK40, CDK16	671	652	20240	1.57297	1	0.200517	0.192668
GOTERM_BP_DIRECT	GO:0045089~positive regulation of innate immune response	6	0.831025	0.0109622	CD74, GBP5, LGALS9, NMI, IFI35, TRIM56	671	41	20240	4.41423	1	0.205681	0.197629
GOTERM_BP_DIRECT	GO:0002477~antigen processing and presentation of exogenous peptide antigen via MHC class Ib	5	0.692521	0.0113976	H2-T22, H2-T10, H2-K1, H2-M3, H2-D1	671	27	20240	5.58591	1	0.212648	0.204324
GOTERM_BP_DIRECT	GO:0032602~chemokine production	4	0.554017	0.0122039	NFKBIZ, LILRB4A, MYD88, TLR3	671	15	20240	8.04372	1	0.223918	0.215153
GOTERM_BP_DIRECT	GO:1903543~positive regulation of exosomal secretion	4	0.554017	0.0122039	SDCBP, SDC4, VPS4A, ATP13A2	671	15	20240	8.04372	1	0.223918	0.215153
GOTERM_BP_DIRECT	GO:0002755~MyD88-dependent toll-like receptor signaling pathway	4	0.554017	0.0122039	TLR1, TLR7, IRAK3, MYD88	671	15	20240	8.04372	1	0.223918	0.215153
GOTERM_BP_DIRECT	GO:0001836~release of cytochrome c from mitochondria	5	0.692521	0.0129564	FIS1, BCL2A1D, SOD2, BCL2A1A, BCL2A1B	671	28	20240	5.38642	1	0.235127	0.225923
GOTERM_BP_DIRECT	GO:0090026~positive regulation of monocyte chemotaxis	5	0.692521	0.0129564	CXCL10, CCL5, ANO6, AIF1, LGMN	671	28	20240	5.38642	1	0.235127	0.225923
GOTERM_BP_DIRECT	GO:0055088~lipid homeostasis	7	0.969529	0.0141695	ABHD4, ADCK1, HPS1, NR1H3, ATP13A2, APOE, NFE2L1	671	60	20240	3.51913	1	0.255744	0.245733
GOTERM_BP_DIRECT	GO:0006366~transcription from RNA polymerase II promoter	16	2.21607	0.0143126	SMAD1, ARID4A, INHBA, NMI, KLF4, MED13L, SNAPC5, PLAC8, BCL9, NFIL3, BCL6, IRF1, NFKBIZ, JAK2, SQSTM1, JUNB	671	240	20240	2.01093	1	0.25618	0.246152
GOTERM_BP_DIRECT	GO:0045944~positive regulation of transcription from RNA polymerase II promoter	57	7.89474	0.0145914	ARF4, CD40, CITED2, MAML1, ARID4A, NAMPT, NFKBIZ, JAK2, PKNOX1, JUNB, IL10, NCOA2, DAXX, TFE3, IL18, UBE2E1, CASK, POU3F1, DCN, MAF, ELF4, DDIT3, IRF1, KAT6A, IRF2, IRF7, TLR7, ZFP212, ATF5, TLR3, IRF9, CREB5, SP100, CEBPD, NLRC5, RELB, HELZ2, PLAC8, PLAGL2, ZBTB7B, SMAD1, IFI204, STAT1, MCRS1, STAT2, FOXJ3, NR1H3, INHBA, POU2F2, KLF4, BCL9, CNOT7, CREBRF, REL, AGRN, MYD88, NFE2L1	671	1257	20240	1.36782	1	0.25618	0.246152
GOTERM_BP_DIRECT	GO:0045070~positive regulation of viral genome replication	5	0.692521	0.0146448	CNOT7, GBP7, STAU1, ADAR, GBP3	671	29	20240	5.20068	1	0.25618	0.246152
GOTERM_BP_DIRECT	GO:0070269~pyroptosis	6	0.831025	0.0146553	ZBP1, NAIP2, NAIP5, CASP3, CASP4, CASP1	671	44	20240	4.11326	1	0.25618	0.246152
GOTERM_BP_DIRECT	GO:0032735~positive regulation of interleukin-12 production	6	0.831025	0.0146553	CD40, CLEC7A, UNC93B1, IRF1, REL, TLR3	671	44	20240	4.11326	1	0.25618	0.246152
GOTERM_BP_DIRECT	GO:0046007~negative regulation of activated T cell proliferation	4	0.554017	0.0146565	CD274, ARG1, CASP3, LILRB4A	671	16	20240	7.54098	1	0.25618	0.246152
GOTERM_BP_DIRECT	GO:0061739~protein lipidation involved in autophagosome assembly	3	0.415512	0.0150211	IGTP, IRGM2, IRGM1	671	6	20240	15.082	1	0.259819	0.249648
GOTERM_BP_DIRECT	GO:0002457~T cell antigen processing and presentation	3	0.415512	0.0150211	UNC93B1, TREX1, RFTN1	671	6	20240	15.082	1	0.259819	0.249648
GOTERM_BP_DIRECT	GO:0031640~killing of cells of other organism	9	1.24654	0.0151452	CXCL10, CXCL11, CCL12, CCL8, FGL2, IRGM2, CCL27A, GM12250, LTF	671	97	20240	2.79872	1	0.260606	0.250405
GOTERM_BP_DIRECT	GO:0043065~positive regulation of apoptotic process	23	3.1856	0.0154089	ZBP1, DAXX, SP110, IL18, EIF2AK2, ANO6, CFLAR, SAV1, IFIT2, BCL2L11, BCL6, IRF1, DDIT3, CASP3, CASP1, LCN2, HMOX1, BCL2A1D, NUPR1, JAK2, BCL2A1A, BCL2A1B, TLR3	671	402	20240	1.7258	1	0.263778	0.253452
GOTERM_BP_DIRECT	GO:0006919~activation of cysteine-type endopeptidase activity involved in apoptotic process	8	1.10803	0.0166723	BCL2L11, STAT1, CFLAR, JAK2, XDH, S100A9, PML, S100A8	671	80	20240	3.01639	1	0.283943	0.272828
GOTERM_BP_DIRECT	GO:0050687~negative regulation of defense response to virus	4	0.554017	0.017367	FGL2, IGTP, IRGM2, IRGM1	671	17	20240	7.0974	1	0.294264	0.282745
GOTERM_BP_DIRECT	GO:0070534~protein K63-linked ubiquitination	7	0.969529	0.0177086	RNF135, TRIM8, TRIM30A, TRIM30D, PELI1, TRAF2, TRIM56	671	63	20240	3.35155	1	0.297653	0.286002
GOTERM_BP_DIRECT	GO:0042102~positive regulation of T cell proliferation	8	1.10803	0.0177463	CD86, CD274, PNP, IL15, CCL5, TYK2, JAK2, AIF1	671	81	20240	2.97915	1	0.297653	0.286002
GOTERM_BP_DIRECT	GO:1900017~positive regulation of cytokine production involved in inflammatory response	5	0.692521	0.0184227	GBP5, TICAM2, CLEC7A, MYD88, TLR3	671	31	20240	4.86515	1	0.307446	0.295411
GOTERM_BP_DIRECT	GO:0007265~Ras protein signal transduction	8	1.10803	0.018868	SDCBP, DOK1, RABGEF1, RASSF1, RIT1, RASGEF1B, RAPGEF2, RGL1	671	82	20240	2.94282	1	0.313303	0.301039
GOTERM_BP_DIRECT	GO:0097192~extrinsic apoptotic signaling pathway in absence of ligand	6	0.831025	0.0191007	BCL2L11, MKNK1, LCN2, BCL2A1D, BCL2A1A, BCL2A1B	671	47	20240	3.85072	1	0.315589	0.303236
GOTERM_BP_DIRECT	GO:1902236~negative regulation of endoplasmic reticulum stress-induced intrinsic apoptotic signaling pathway	4	0.554017	0.0203376	TMBIM6, TXNDC12, HERPUD1, GRINA	671	18	20240	6.7031	1	0.325332	0.312597
GOTERM_BP_DIRECT	GO:0032469~endoplasmic reticulum calcium ion homeostasis	4	0.554017	0.0203376	TMBIM6, PML, HERPUD1, GRINA	671	18	20240	6.7031	1	0.325332	0.312597
GOTERM_BP_DIRECT	GO:0060546~negative regulation of necroptotic process	4	0.554017	0.0203376	RNF31, PELI1, CFLAR, BIRC3	671	18	20240	6.7031	1	0.325332	0.312597
GOTERM_BP_DIRECT	GO:0032640~tumor necrosis factor production	5	0.692521	0.0205178	FCER1G, AXL, ACP5, AZI2, MYD88	671	32	20240	4.71311	1	0.325332	0.312597
GOTERM_BP_DIRECT	GO:0002317~plasma cell differentiation	3	0.415512	0.020572	BCL6, NFKBIZ, LGALS8	671	7	20240	12.9274	1	0.325332	0.312597
GOTERM_BP_DIRECT	GO:0098883~synapse disassembly	3	0.415512	0.020572	C1QB, C1QA, C1QC	671	7	20240	12.9274	1	0.325332	0.312597
GOTERM_BP_DIRECT	GO:0051058~negative regulation of small GTPase mediated signal transduction	3	0.415512	0.020572	SH3BP1, ARHGAP12, CD2AP	671	7	20240	12.9274	1	0.325332	0.312597
GOTERM_BP_DIRECT	GO:0007167~enzyme linked receptor protein signaling pathway	3	0.415512	0.020572	AXL, JAK2, GAS6	671	7	20240	12.9274	1	0.325332	0.312597
GOTERM_BP_DIRECT	GO:0032762~mast cell cytokine production	3	0.415512	0.020572	RABGEF1, FCER1G, BCL6	671	7	20240	12.9274	1	0.325332	0.312597
GOTERM_BP_DIRECT	GO:0071902~positive regulation of protein serine/threonine kinase activity	6	0.831025	0.020759	ACSL1, SYAP1, IGTP, IRGM2, IRGM1, LTF	671	48	20240	3.77049	1	0.326733	0.313943
GOTERM_BP_DIRECT	GO:0002230~positive regulation of defense response to virus by host	5	0.692521	0.0227534	DTX3L, STAT1, CCL5, PARP9, PML	671	33	20240	4.57029	1	0.35476	0.340873
GOTERM_BP_DIRECT	GO:0042771~intrinsic apoptotic signaling pathway in response to DNA damage by p53 class mediator	5	0.692521	0.0227534	IFI204, SHISA5, AEN, NUPR1, PML	671	33	20240	4.57029	1	0.35476	0.340873
GOTERM_BP_DIRECT	GO:0001878~response to yeast	4	0.554017	0.0235693	CLEC7A, MPO, CAMP, ELANE	671	19	20240	6.3503	1	0.365764	0.351446
GOTERM_BP_DIRECT	GO:0043491~protein kinase B signaling	7	0.969529	0.0248753	CD40, CCL12, LOX, AXL, CCL5, GAS6, ZFP36L1	671	68	20240	3.10511	1	0.384237	0.369196
GOTERM_BP_DIRECT	GO:0043488~regulation of mRNA stability	5	0.692521	0.0251315	FXR1, YTHDF1, ZFP36, FMR1, ZFP36L1	671	34	20240	4.43587	1	0.384616	0.36956
GOTERM_BP_DIRECT	GO:1904706~negative regulation of vascular smooth muscle cell proliferation	5	0.692521	0.0251315	GNA13, IL10, HMOX1, S1PR2, SOD2	671	34	20240	4.43587	1	0.384616	0.36956
GOTERM_BP_DIRECT	GO:0043330~response to exogenous dsRNA	6	0.831025	0.0262871	TICAM2, STAT1, RFTN1, SLC3A2, IRAK3, TLR3	671	51	20240	3.5487	1	0.392458	0.377095
GOTERM_BP_DIRECT	GO:0001798~positive regulation of type IIa hypersensitivity	3	0.415512	0.0268342	FCGR1, C3, FCER1G	671	8	20240	11.3115	1	0.392458	0.377095
GOTERM_BP_DIRECT	GO:0042088~T-helper 1 type immune response	3	0.415512	0.0268342	IL18, RELB, IL18BP	671	8	20240	11.3115	1	0.392458	0.377095
GOTERM_BP_DIRECT	GO:0001961~positive regulation of cytokine-mediated signaling pathway	3	0.415512	0.0268342	CD74, AXL, GAS6	671	8	20240	11.3115	1	0.392458	0.377095
GOTERM_BP_DIRECT	GO:0034058~endosomal vesicle fusion	3	0.415512	0.0268342	SAMD9L, VPS4A, ANKFY1	671	8	20240	11.3115	1	0.392458	0.377095
GOTERM_BP_DIRECT	GO:0043374~CD8-positive, alpha-beta T cell differentiation	3	0.415512	0.0268342	OTUD5, IRF1, IGTP	671	8	20240	11.3115	1	0.392458	0.377095
GOTERM_BP_DIRECT	GO:0015833~peptide transport	3	0.415512	0.0268342	TAP2, TAP1, SLC15A3	671	8	20240	11.3115	1	0.392458	0.377095
GOTERM_BP_DIRECT	GO:0045428~regulation of nitric oxide biosynthetic process	3	0.415512	0.0268342	SIRPA, CD47, JAK2	671	8	20240	11.3115	1	0.392458	0.377095
GOTERM_BP_DIRECT	GO:0061762~CAMKK-AMPK signaling cascade	3	0.415512	0.0268342	IGTP, IRGM2, IRGM1	671	8	20240	11.3115	1	0.392458	0.377095
GOTERM_BP_DIRECT	GO:0039529~RIG-I signaling pathway	3	0.415512	0.0268342	RNF135, OAS3, LSM14A	671	8	20240	11.3115	1	0.392458	0.377095
GOTERM_BP_DIRECT	GO:0045019~negative regulation of nitric oxide biosynthetic process	4	0.554017	0.027062	IL10, ACP5, SIRPA, GLA	671	20	20240	6.03279	1	0.392458	0.377095
GOTERM_BP_DIRECT	GO:0060236~regulation of mitotic spindle organization	4	0.554017	0.027062	GPSM2, PARP3, NUP62, SASS6	671	20	20240	6.03279	1	0.392458	0.377095
GOTERM_BP_DIRECT	GO:0048839~inner ear development	7	0.969529	0.0282145	C1QB, H2-T10, MAF, CEBPD, IFI204, H2-K1, LRP10	671	70	20240	3.01639	1	0.405379	0.389511
GOTERM_BP_DIRECT	GO:0045429~positive regulation of nitric oxide biosynthetic process	6	0.831025	0.0283192	CLEC7A, H2-M3, SOD2, JAK2, KLF4, AIF1	671	52	20240	3.48045	1	0.405379	0.389511
GOTERM_BP_DIRECT	GO:0032753~positive regulation of interleukin-4 production	6	0.831025	0.0283192	H2-T22, H2-T10, FCER1G, H2-K1, PRG2, H2-D1	671	52	20240	3.48045	1	0.405379	0.389511
GOTERM_BP_DIRECT	GO:0042110~T cell activation	7	0.969529	0.0299896	CD86, TREML2, PELI1, SLAMF7, CD48, AZI2, VAV1	671	71	20240	2.97391	1	0.4264	0.409708
GOTERM_BP_DIRECT	GO:0055072~iron ion homeostasis	5	0.692521	0.0303215	HMOX1, SOD2, CP, B2M, LTF	671	36	20240	4.18944	1	0.4264	0.409708
GOTERM_BP_DIRECT	GO:0010608~posttranscriptional regulation of gene expression	5	0.692521	0.0303215	FXR1, ZC3H10, SCO1, TDRD7, PARP9	671	36	20240	4.18944	1	0.4264	0.409708
GOTERM_BP_DIRECT	GO:0043392~negative regulation of DNA binding	5	0.692521	0.0303215	SP100, IFI204, DDIT3, HMOX1, JAK2	671	36	20240	4.18944	1	0.4264	0.409708
GOTERM_BP_DIRECT	GO:0071360~cellular response to exogenous dsRNA	4	0.554017	0.0308148	IFIH1, ZC3HAV1, IFIT1BL1, TLR3	671	21	20240	5.74551	1	0.4264	0.409708
GOTERM_BP_DIRECT	GO:0050765~negative regulation of phagocytosis	4	0.554017	0.0308148	ATG3, SIRPA, PRTN3, FCGR2B	671	21	20240	5.74551	1	0.4264	0.409708
GOTERM_BP_DIRECT	GO:0071639~positive regulation of monocyte chemotactic protein-1 production	4	0.554017	0.0308148	CLEC7A, OAS3, OAS1A, OAS1G	671	21	20240	5.74551	1	0.4264	0.409708
GOTERM_BP_DIRECT	GO:0001913~T cell mediated cytotoxicity	4	0.554017	0.0308148	H2-K1, TAP2, B2M, H2-D1	671	21	20240	5.74551	1	0.4264	0.409708
GOTERM_BP_DIRECT	GO:0043124~negative regulation of I-kappaB kinase/NF-kappaB signaling	6	0.831025	0.0326748	STAT1, IGTP, IRGM2, IRGM1, LILRB4A, TANK	671	54	20240	3.35155	1	0.450262	0.432637
GOTERM_BP_DIRECT	GO:0046038~GMP catabolic process	3	0.415512	0.0337547	PNP, GMPR2, XDH	671	9	20240	10.0546	1	0.457549	0.439638
GOTERM_BP_DIRECT	GO:0050667~homocysteine metabolic process	3	0.415512	0.0337547	MTRR, MTHFR, MTR	671	9	20240	10.0546	1	0.457549	0.439638
GOTERM_BP_DIRECT	GO:1901098~positive regulation of autophagosome maturation	3	0.415512	0.0337547	IGTP, IRGM2, IRGM1	671	9	20240	10.0546	1	0.457549	0.439638
GOTERM_BP_DIRECT	GO:0070234~positive regulation of T cell apoptotic process	3	0.415512	0.0337547	BCL2L11, CCL5, SIGLEC1	671	9	20240	10.0546	1	0.457549	0.439638
GOTERM_BP_DIRECT	GO:0002244~hematopoietic progenitor cell differentiation	9	1.24654	0.034122	SAMD9L, APOBEC3, SLC7A6OS, CEBPD, CITED2, SIRPA, ADAR, INHBA, HERC6	671	113	20240	2.40244	1	0.460391	0.442369
GOTERM_BP_DIRECT	GO:0050829~defense response to Gram-negative bacterium	10	1.38504	0.0342417	NAIP5, NFKBIZ, IGTP, CASP1, IRGM2, IRGM1, B2M, IIGP1, CAMP, LTF	671	134	20240	2.25104	1	0.460391	0.442369
GOTERM_BP_DIRECT	GO:0038061~NIK/NF-kappaB signaling	4	0.554017	0.0348258	REL, IL18, TRAF2, RELB	671	22	20240	5.48435	1	0.462557	0.44445
GOTERM_BP_DIRECT	GO:2000406~positive regulation of T cell migration	4	0.554017	0.0348258	CXCL10, CCL5, LGALS9, AIF1	671	22	20240	5.48435	1	0.462557	0.44445
GOTERM_BP_DIRECT	GO:0050709~negative regulation of protein secretion	4	0.554017	0.0348258	RSAD2, RHBDF2, FRMD4A, APOE	671	22	20240	5.48435	1	0.462557	0.44445
GOTERM_BP_DIRECT	GO:0008360~regulation of cell shape	11	1.52355	0.0349599	GNA13, CCL24, CCL12, CCL7, PLXND1, PXN, LST1, RAC2, FYN, RHOU, RHOC	671	156	20240	2.12694	1	0.462557	0.44445
GOTERM_BP_DIRECT	GO:0032880~regulation of protein localization	9	1.24654	0.0372853	TRIM30A, TRIM30D, VPS4A, SIK3, TESK1, TRIM14, VHL, EPS15, TRIM34A	671	115	20240	2.36066	1	0.491272	0.472042
GOTERM_BP_DIRECT	GO:0002639~positive regulation of immunoglobulin production	6	0.831025	0.0374261	IL10, CD86, H2-T22, H2-T10, H2-K1, H2-D1	671	56	20240	3.23185	1	0.491272	0.472042
GOTERM_BP_DIRECT	GO:1900227~positive regulation of NLRP3 inflammasome complex assembly	4	0.554017	0.0390924	GBP5, CASP4, MYD88, GM12250	671	23	20240	5.2459	1	0.50468	0.484925
GOTERM_BP_DIRECT	GO:0032693~negative regulation of interleukin-10 production	4	0.554017	0.0390924	CD274, PRG2, FCGR2B, LILRB4A	671	23	20240	5.2459	1	0.50468	0.484925
GOTERM_BP_DIRECT	GO:0046596~regulation of viral entry into host cell	4	0.554017	0.0390924	TRIM30A, TRIM30D, TRIM14, TRIM34A	671	23	20240	5.2459	1	0.50468	0.484925
GOTERM_BP_DIRECT	GO:0008053~mitochondrial fusion	4	0.554017	0.0390924	FIS1, BCL2A1D, BCL2A1A, BCL2A1B	671	23	20240	5.2459	1	0.50468	0.484925
GOTERM_BP_DIRECT	GO:0050807~regulation of synapse organization	5	0.692521	0.0392073	IL10, ARF4, PTPRO, APOE, AGRN	671	39	20240	3.86717	1	0.50468	0.484925
GOTERM_BP_DIRECT	GO:0007165~signal transduction	59	8.17175	0.0411318	PLXND1, GPR65, LRRK1, FNBP1L, PITPNC1, ARHGAP4, ADGRE1, RASSF1, CYSLTR1, RASSF4, CCRL2, TAGAP, PDE4B, RAC2, CCL27A, C3AR1, JAK2, CCR3, FCER1G, TICAM2, TRAF2, GAB3, IRAK3, VRK3, RHOC, TLR1, RAPGEF2, CD48, TLR7, GAS6, TLR3, CD274, CLEC12A, FPR1, IQGAP2, SAV1, ARHGAP12, RAP1B, INPP5B, GNA13, SH3BP1, SH3BP2, S1PR2, SRGAP2, SH2B3, STAT1, STAT2, ERAP1, GNG12, GNG11, CXCL11, RIT1, P2RX4, GKAP1, MOB2, RG…	671	1392	20240	1.2785	1	0.517365	0.497113
GOTERM_BP_DIRECT	GO:1901526~positive regulation of macromitophagy	3	0.415512	0.0412833	IGTP, IRGM2, IRGM1	671	10	20240	9.04918	1	0.517365	0.497113
GOTERM_BP_DIRECT	GO:0019941~modification-dependent protein catabolic process	3	0.415512	0.0412833	UBA7, ISG15, UBE2L6	671	10	20240	9.04918	1	0.517365	0.497113
GOTERM_BP_DIRECT	GO:0051142~positive regulation of NK T cell proliferation	3	0.415512	0.0412833	IL18, TYK2, JAK2	671	10	20240	9.04918	1	0.517365	0.497113
GOTERM_BP_DIRECT	GO:0023035~CD40 signaling pathway	3	0.415512	0.0412833	RNF31, CD86, CD40	671	10	20240	9.04918	1	0.517365	0.497113
GOTERM_BP_DIRECT	GO:0002638~negative regulation of immunoglobulin production	3	0.415512	0.0412833	TMBIM6, FCGR2B, LILRB4A	671	10	20240	9.04918	1	0.517365	0.497113
GOTERM_BP_DIRECT	GO:0050688~regulation of defense response to virus	3	0.415512	0.0412833	APOBEC3, IFIT1BL1, GBP4	671	10	20240	9.04918	1	0.517365	0.497113
GOTERM_BP_DIRECT	GO:0010498~proteasomal protein catabolic process	5	0.692521	0.042465	SCO1, VHL, PSMB8, PSMB10, PSMB9	671	40	20240	3.77049	1	0.527633	0.506979
GOTERM_BP_DIRECT	GO:0051496~positive regulation of stress fiber assembly	6	0.831025	0.0425792	SDC4, GPR65, PXN, TESK1, CD47, RHOC	671	58	20240	3.12041	1	0.527633	0.506979
GOTERM_BP_DIRECT	GO:0097191~extrinsic apoptotic signaling pathway	6	0.831025	0.0425792	CASP3, INHBA, TNFRSF1B, JAK2, PML, TLR3	671	58	20240	3.12041	1	0.527633	0.506979
GOTERM_BP_DIRECT	GO:0043277~apoptotic cell clearance	4	0.554017	0.0436111	AXL, TREX1, NR1H3, GAS6	671	24	20240	5.02732	1	0.534437	0.513516
GOTERM_BP_DIRECT	GO:0042116~macrophage activation	4	0.554017	0.0436111	TLR1, TMEM106A, SLC7A2, TMEM229B	671	24	20240	5.02732	1	0.534437	0.513516
GOTERM_BP_DIRECT	GO:0006809~nitric oxide biosynthetic process	4	0.554017	0.0436111	P2RX4, H2-M3, ACP5, SLC7A2	671	24	20240	5.02732	1	0.534437	0.513516
GOTERM_BP_DIRECT	GO:0032736~positive regulation of interleukin-13 production	5	0.692521	0.0458707	H2-T22, H2-T10, H2-K1, IL18, H2-D1	671	41	20240	3.67853	1	0.559933	0.538014
GOTERM_BP_DIRECT	GO:0051649~establishment of localization in cell	13	1.80055	0.0460288	APOBEC1, SLC31A1, CASK, ANO6, UNC13D, SLC7A2, RAP1B, RABGEF1, CYSLTR1, AXL, APBA1, FCGR2B, VAMP3	671	209	20240	1.87623	1	0.559933	0.538014
GOTERM_BP_DIRECT	GO:0007596~blood coagulation	7	0.969529	0.0468332	C3, HPS1, PTPRJ, ENPP4, ANO6, GAS6, LILRB4A	671	79	20240	2.67275	1	0.567639	0.545419
GOTERM_BP_DIRECT	GO:0045954~positive regulation of natural killer cell mediated cytotoxicity	6	0.831025	0.0481388	H2-T22, H2-T10, H2-K1, H2-M3, H2-D1, VAV1	671	60	20240	3.01639	1	0.575854	0.553312
GOTERM_BP_DIRECT	GO:0032956~regulation of actin cytoskeleton organization	8	1.10803	0.0482068	BST2, SH3BP1, TESK1, RAC2, CCL27A, IQGAP2, RHOC, CD2AP	671	100	20240	2.41311	1	0.575854	0.553312
GOTERM_BP_DIRECT	GO:0050832~defense response to fungus	4	0.554017	0.048378	ZBP1, MPO, ELANE, GM12250	671	25	20240	4.82623	1	0.575854	0.553312
GOTERM_BP_DIRECT	GO:0006164~purine nucleotide biosynthetic process	4	0.554017	0.048378	OAS2, OAS3, OAS1A, OASL2	671	25	20240	4.82623	1	0.575854	0.553312
GOTERM_BP_DIRECT	GO:1900016~negative regulation of cytokine production involved in inflammatory response	4	0.554017	0.048378	CHID1, ABCD2, SIRPA, LILRB4A	671	25	20240	4.82623	1	0.575854	0.553312
GOTERM_BP_DIRECT	GO:0042127~regulation of cell proliferation	13	1.80055	0.0488552	APOBEC1, STAT1, STAT2, PRG4, KLF4, SAV1, CXCL10, CXCL11, BCL6, RAPGEF2, EPS15, JUNB, MYD88	671	211	20240	1.85844	1	0.57734	0.55474
GOTERM_BP_DIRECT	GO:0010818~T cell chemotaxis	3	0.415512	0.0493721	CXCL10, CXCL11, CXCL16	671	11	20240	8.22653	1	0.57734	0.55474
GOTERM_BP_DIRECT	GO:0002544~chronic inflammatory response	3	0.415512	0.0493721	NFKBIZ, S100A9, CAMP	671	11	20240	8.22653	1	0.57734	0.55474
GOTERM_BP_DIRECT	GO:0002637~regulation of immunoglobulin production	3	0.415512	0.0493721	CD40, TREX1, TRAF2	671	11	20240	8.22653	1	0.57734	0.55474
GOTERM_BP_DIRECT	GO:0002819~regulation of adaptive immune response	3	0.415512	0.0493721	IRF1, IRF7, CD48	671	11	20240	8.22653	1	0.57734	0.55474
GOTERM_BP_DIRECT	GO:0007568~aging	11	1.52355	0.0497629	IL10, C1QA, CNP, ARG1, IL15, GLRX, TIMP1, APOE, TNFRSF1B, IFI27L2A, MPO	671	166	20240	1.99881	1	0.579869	0.55717
GOTERM_BP_DIRECT	GO:0032456~endocytic recycling	6	0.831025	0.0510718	DENND1C, EHD4, DENND1A, VTI1A, FCGR2B, EPS15	671	61	20240	2.96694	1	0.59304	0.569825
GOTERM_BP_DIRECT	GO:1900026~positive regulation of substrate adhesion-dependent cell spreading	5	0.692521	0.0531247	PREX1, TESK1, HPSE, UNC13D, TRIOBP	671	43	20240	3.50743	1	0.607201	0.583433
GOTERM_BP_DIRECT	GO:0070059~intrinsic apoptotic signaling pathway in response to endoplasmic reticulum stress	5	0.692521	0.0531247	DDIT3, CASP3, TRIB3, TMBIM6, PML	671	43	20240	3.50743	1	0.607201	0.583433
GOTERM_BP_DIRECT	GO:0001779~natural killer cell differentiation	4	0.554017	0.0533884	NFIL3, IL15, AXL, IL11RA1	671	26	20240	4.64061	1	0.607201	0.583433
GOTERM_BP_DIRECT	GO:0001815~positive regulation of antibody-dependent cellular cytotoxicity	4	0.554017	0.0533884	H2-T22, H2-T10, H2-K1, H2-D1	671	26	20240	4.64061	1	0.607201	0.583433
GOTERM_BP_DIRECT	GO:0002715~regulation of natural killer cell mediated immunity	4	0.554017	0.0533884	H2-T22, H2-T10, H2-K1, H2-D1	671	26	20240	4.64061	1	0.607201	0.583433
GOTERM_BP_DIRECT	GO:2001187~positive regulation of CD8-positive, alpha-beta T cell activation	4	0.554017	0.0533884	H2-T22, H2-T10, H2-K1, H2-D1	671	26	20240	4.64061	1	0.607201	0.583433
GOTERM_BP_DIRECT	GO:0035556~intracellular signal transduction	23	3.1856	0.0567681	NIM1K, ARHGEF12, LRRK1, ITSN1, NLRC5, IRAK3, TYK2, VAV1, GNA13, SDCBP, DOK1, PREX1, RASSF1, ZFP36, MKNK1, CASP3, SIK3, BLNK, HMOX1, SGK3, FYN, JAK2, SH2B3	671	461	20240	1.50493	1	0.638473	0.61348
GOTERM_BP_DIRECT	GO:0032733~positive regulation of interleukin-10 production	5	0.692521	0.0569717	CD274, FCER1G, CLEC7A, ISG15, LGALS9	671	44	20240	3.42772	1	0.638473	0.61348
GOTERM_BP_DIRECT	GO:0016236~macroautophagy	5	0.692521	0.0569717	ATG3, VTI1A, HMOX1, SQSTM1, TRP53INP2	671	44	20240	3.42772	1	0.638473	0.61348
GOTERM_BP_DIRECT	GO:0032675~regulation of interleukin-6 production	3	0.415512	0.0579759	SIRPA, CD47, MYD88	671	12	20240	7.54098	1	0.638473	0.61348
GOTERM_BP_DIRECT	GO:0045348~positive regulation of MHC class II biosynthetic process	3	0.415512	0.0579759	IL10, JAK2, TMEM106A	671	12	20240	7.54098	1	0.638473	0.61348
GOTERM_BP_DIRECT	GO:0009086~methionine biosynthetic process	3	0.415512	0.0579759	MTRR, MTHFR, MTR	671	12	20240	7.54098	1	0.638473	0.61348
GOTERM_BP_DIRECT	GO:0019731~antibacterial humoral response	9	1.24654	0.0581916	WFDC21, H2-T22, H2-T10, H2-K1, WFDC17, B2M, H2-D1, CAMP, LTF	671	126	20240	2.15457	1	0.638473	0.61348
GOTERM_BP_DIRECT	GO:0006401~RNA catabolic process	4	0.554017	0.0586372	ISG20, OAS2, RNASET2B, RNASET2A	671	27	20240	4.46873	1	0.638473	0.61348
GOTERM_BP_DIRECT	GO:0046628~positive regulation of insulin receptor signaling pathway	4	0.554017	0.0586372	MARCKS, GKAP1, ZBTB7B, SNX5	671	27	20240	4.46873	1	0.638473	0.61348
GOTERM_BP_DIRECT	GO:0071353~cellular response to interleukin-4	4	0.554017	0.0586372	NFIL3, ARG1, MRC1, PML	671	27	20240	4.46873	1	0.638473	0.61348
GOTERM_BP_DIRECT	GO:0002519~natural killer cell tolerance induction	4	0.554017	0.0586372	H2-T22, H2-T10, H2-K1, H2-D1	671	27	20240	4.46873	1	0.638473	0.61348
GOTERM_BP_DIRECT	GO:0032759~positive regulation of TRAIL production	4	0.554017	0.0586372	H2-T22, H2-T10, H2-K1, H2-D1	671	27	20240	4.46873	1	0.638473	0.61348
GOTERM_BP_DIRECT	GO:0009117~nucleotide metabolic process	4	0.554017	0.0586372	GMPR2, NME4, NUDT16, NT5C3	671	27	20240	4.46873	1	0.638473	0.61348
GOTERM_BP_DIRECT	GO:0006605~protein targeting	5	0.692521	0.060964	GBP5, LAMP2, GBP2, TRAK1, PML	671	45	20240	3.35155	1	0.661638	0.635738
GOTERM_BP_DIRECT	GO:0008217~regulation of blood pressure	7	0.969529	0.0626676	GNA13, ARHGEF12, P2RX4, ERAP1, C3AR1, HMOX1, SOD2	671	85	20240	2.48409	1	0.669457	0.643251
GOTERM_BP_DIRECT	GO:0009410~response to xenobiotic stimulus	17	2.35457	0.0632752	APOBEC1, IL10, SMAD1, ARG1, MTHFR, INHBA, SOD2, PNP, LOX, CASP3, HMBS, NFKBIZ, CASP1, LCN2, HMOX1, CD38, DGCR2	671	317	20240	1.61762	1	0.669457	0.643251
GOTERM_BP_DIRECT	GO:0002717~positive regulation of natural killer cell mediated immunity	4	0.554017	0.0641189	H2-T22, H2-T10, H2-K1, H2-D1	671	28	20240	4.30913	1	0.669457	0.643251
GOTERM_BP_DIRECT	GO:0051604~protein maturation	5	0.692521	0.0651003	CASP3, TSPAN17, CASP4, DNAJB11, CASP1	671	46	20240	3.27869	1	0.669457	0.643251
GOTERM_BP_DIRECT	GO:0034124~regulation of MyD88-dependent toll-like receptor signaling pathway	2	0.277008	0.0651113	IRF1, IRF7	671	2	20240	30.1639	1	0.669457	0.643251
GOTERM_BP_DIRECT	GO:0046967~cytosol to ER transport	2	0.277008	0.0651113	TAP2, TAP1	671	2	20240	30.1639	1	0.669457	0.643251
GOTERM_BP_DIRECT	GO:0046070~dGTP metabolic process	2	0.277008	0.0651113	DGUOK, PNP	671	2	20240	30.1639	1	0.669457	0.643251
GOTERM_BP_DIRECT	GO:0031086~nuclear-transcribed mRNA catabolic process, deadenylation-independent decay	2	0.277008	0.0651113	ZFP36, ZFP36L1	671	2	20240	30.1639	1	0.669457	0.643251
GOTERM_BP_DIRECT	GO:0039530~MDA-5 signaling pathway	2	0.277008	0.0651113	IFIH1, OAS3	671	2	20240	30.1639	1	0.669457	0.643251
GOTERM_BP_DIRECT	GO:1900235~negative regulation of Kit signaling pathway	2	0.277008	0.0651113	RABGEF1, SH2B3	671	2	20240	30.1639	1	0.669457	0.643251
GOTERM_BP_DIRECT	GO:1902172~regulation of keratinocyte apoptotic process	2	0.277008	0.0651113	ZFP36, ZFP36L1	671	2	20240	30.1639	1	0.669457	0.643251
GOTERM_BP_DIRECT	GO:1905123~regulation of glucosylceramidase activity	2	0.277008	0.0651113	SCARB2, ATP13A2	671	2	20240	30.1639	1	0.669457	0.643251
GOTERM_BP_DIRECT	GO:0034345~negative regulation of type III interferon production	2	0.277008	0.0651113	GBP7, GBP3	671	2	20240	30.1639	1	0.669457	0.643251
GOTERM_BP_DIRECT	GO:1900477~negative regulation of G1/S transition of mitotic cell cycle by negative regulation of transcription from RNA polymerase II promoter	2	0.277008	0.0651113	SLFN1, NACC2	671	2	20240	30.1639	1	0.669457	0.643251
GOTERM_BP_DIRECT	GO:1900099~negative regulation of plasma cell differentiation	2	0.277008	0.0651113	BCL6, LILRB4A	671	2	20240	30.1639	1	0.669457	0.643251
GOTERM_BP_DIRECT	GO:0035781~CD86 biosynthetic process	2	0.277008	0.0651113	TREX1, TMEM106A	671	2	20240	30.1639	1	0.669457	0.643251
GOTERM_BP_DIRECT	GO:0002479~antigen processing and presentation of exogenous peptide antigen via MHC class I, TAP-dependent	2	0.277008	0.0651113	TAP1, TAPBP	671	2	20240	30.1639	1	0.669457	0.643251
GOTERM_BP_DIRECT	GO:0072659~protein localization to plasma membrane	11	1.52355	0.0662385	PPIL2, EHD4, FCER1G, PGAP2, SCO1, TSPAN17, RHBDF2, RAPGEF2, CASK, GAS6, FYB	671	175	20240	1.89602	1	0.676838	0.650343
GOTERM_BP_DIRECT	GO:0016050~vesicle organization	3	0.415512	0.067052	SNX11, FNBP1L, CD2AP	671	13	20240	6.96091	1	0.676838	0.650343
GOTERM_BP_DIRECT	GO:2000318~positive regulation of T-helper 17 type immune response	3	0.415512	0.067052	CLEC7A, TYK2, JAK2	671	13	20240	6.96091	1	0.676838	0.650343
GOTERM_BP_DIRECT	GO:0032801~receptor catabolic process	3	0.415512	0.067052	SH3GLB1, SMURF1, LGMN	671	13	20240	6.96091	1	0.676838	0.650343
GOTERM_BP_DIRECT	GO:0032613~interleukin-10 production	3	0.415512	0.067052	NFKBIZ, PRG2, FCGR2B	671	13	20240	6.96091	1	0.676838	0.650343
GOTERM_BP_DIRECT	GO:2000637~positive regulation of gene silencing by miRNA	3	0.415512	0.067052	FXR1, ZFP36, FMR1	671	13	20240	6.96091	1	0.676838	0.650343
GOTERM_BP_DIRECT	GO:0048662~negative regulation of smooth muscle cell proliferation	5	0.692521	0.0693794	IL15, HMOX1, APOE, KLF4, AIF1	671	47	20240	3.20893	1	0.696099	0.668851
GOTERM_BP_DIRECT	GO:0001816~cytokine production	5	0.692521	0.0693794	MAF, NFKBIZ, REL, LILRB4A, AZI2	671	47	20240	3.20893	1	0.696099	0.668851
GOTERM_BP_DIRECT	GO:2000566~positive regulation of CD8-positive, alpha-beta T cell proliferation	4	0.554017	0.0698275	H2-T22, H2-T10, H2-K1, H2-D1	671	29	20240	4.16054	1	0.696388	0.669128
GOTERM_BP_DIRECT	GO:0043200~response to amino acid	4	0.554017	0.0698275	ARG1, CASP3, MTHFR, ASNS	671	29	20240	4.16054	1	0.696388	0.669128
GOTERM_BP_DIRECT	GO:0090630~activation of GTPase activity	8	1.10803	0.070075	TBC1D9B, RABGAP1, SIPA1L1, GPR65, TBC1D13, TBC1D9, TBC1D2B, TBC1D22A	671	109	20240	2.21387	1	0.696764	0.669489
GOTERM_BP_DIRECT	GO:0043433~negative regulation of sequence-specific DNA binding transcription factor activity	7	0.969529	0.0716347	SP100, KAT6A, DDIT3, HMOX1, NUPR1, GAS6, KLF4	671	88	20240	2.3994	1	0.710146	0.682348
GOTERM_BP_DIRECT	GO:0030336~negative regulation of cell migration	10	1.38504	0.0751264	IFITM3, BST2, CD74, CLIC4, CITED2, ARID4A, PTPRJ, KLF4, SRGAP2, ARHGAP4	671	156	20240	1.93359	1	0.741267	0.712251
GOTERM_BP_DIRECT	GO:0050821~protein stabilization	12	1.66205	0.0753677	CD74, RASSF1, MORC3, GRN, MTRR, TREX1, LAMP2, IGTP, IRGM2, IRGM1, PML, SAV1	671	203	20240	1.78309	1	0.741267	0.712251
GOTERM_BP_DIRECT	GO:0035999~tetrahydrofolate interconversion	3	0.415512	0.0765597	MTHFD2, MTHFSL, MTHFR	671	14	20240	6.4637	1	0.741267	0.712251
GOTERM_BP_DIRECT	GO:0006895~Golgi to endosome transport	3	0.415512	0.0765597	SYS1, CORO7, EPS15	671	14	20240	6.4637	1	0.741267	0.712251
GOTERM_BP_DIRECT	GO:0010447~response to acidic pH	3	0.415512	0.0765597	GPR65, CTSS, LGMN	671	14	20240	6.4637	1	0.741267	0.712251
GOTERM_BP_DIRECT	GO:0001775~cell activation	3	0.415512	0.0765597	TLR1, CLEC7A, TIMP1	671	14	20240	6.4637	1	0.741267	0.712251
GOTERM_BP_DIRECT	GO:0002503~peptide antigen assembly with MHC class II protein complex	3	0.415512	0.0765597	H2-AA, B2M, H2-AB1	671	14	20240	6.4637	1	0.741267	0.712251
GOTERM_BP_DIRECT	GO:0042532~negative regulation of tyrosine phosphorylation of STAT protein	3	0.415512	0.0765597	IRF1, PARP14, SH2B3	671	14	20240	6.4637	1	0.741267	0.712251
GOTERM_BP_DIRECT	GO:0030218~erythrocyte differentiation	6	0.831025	0.0782091	CASP3, ADAR, CFLAR, PKNOX1, JAK2, NFE2L1	671	69	20240	2.62295	1	0.752107	0.722666
GOTERM_BP_DIRECT	GO:0030890~positive regulation of B cell proliferation	5	0.692521	0.0783586	CD74, CD40, BCL6, PELI1, CD38	671	49	20240	3.07795	1	0.752107	0.722666
GOTERM_BP_DIRECT	GO:0010212~response to ionizing radiation	5	0.692521	0.0783586	DCLRE1C, XRCC4, NABP2, AEN, CLK2	671	49	20240	3.07795	1	0.752107	0.722666
GOTERM_BP_DIRECT	GO:0000165~MAPK cascade	8	1.10803	0.0814193	SMAD1, CCL12, ZFP36, CCL5, IL18, TLR7, TLR3, ZFP36L1	671	113	20240	2.1355	1	0.771966	0.741748
GOTERM_BP_DIRECT	GO:0008283~cell proliferation	18	2.49307	0.0815745	TGIF1, SMAD1, CD74, DAXX, H3F3B, STAT1, CITED2, MVP, IL18, TYK2, ZFP36L1, RAP1B, BCL6, IRF2, RAC2, ASCC3, CFB, IL11RA1	671	354	20240	1.53376	1	0.771966	0.741748
GOTERM_BP_DIRECT	GO:0045453~bone resorption	4	0.554017	0.0818995	LRRK1, RAC2, ACP5, CTSS	671	31	20240	3.89212	1	0.771966	0.741748
GOTERM_BP_DIRECT	GO:0010800~positive regulation of peptidyl-threonine phosphorylation	4	0.554017	0.0818995	IGTP, IRGM2, IRGM1, S1PR2	671	31	20240	3.89212	1	0.771966	0.741748
GOTERM_BP_DIRECT	GO:1900273~positive regulation of long-term synaptic potentiation	4	0.554017	0.0818995	STAU1, FMR1, SQSTM1, LGMN	671	31	20240	3.89212	1	0.771966	0.741748
GOTERM_BP_DIRECT	GO:0051259~protein oligomerization	4	0.554017	0.0818995	IFIH1, SLC31A1, OAS1A, OAS1G	671	31	20240	3.89212	1	0.771966	0.741748
GOTERM_BP_DIRECT	GO:0006302~double-strand break repair	6	0.831025	0.0820548	PARP3, MARF1, DCLRE1C, DTX3L, XRCC4, PARP9	671	70	20240	2.58548	1	0.771966	0.741748
GOTERM_BP_DIRECT	GO:0009411~response to UV	5	0.692521	0.083055	TREX1, CASP3, PML, ELANE, DDB2	671	50	20240	3.01639	1	0.779168	0.748668
GOTERM_BP_DIRECT	GO:0001666~response to hypoxia	12	1.66205	0.0839909	MMP14, CITED2, CASP3, CASP1, IL18, HMOX1, MTHFR, CD38, VHL, SOD2, TM9SF4, PML	671	207	20240	1.74863	1	0.785729	0.754972
GOTERM_BP_DIRECT	GO:0044346~fibroblast apoptotic process	3	0.415512	0.0864606	CASP3, NUPR1, GAS6	671	15	20240	6.03279	1	0.804301	0.772817
GOTERM_BP_DIRECT	GO:0051457~maintenance of protein location in nucleus	3	0.415512	0.0864606	MORC3, CIZ1, PML	671	15	20240	6.03279	1	0.804301	0.772817
GOTERM_BP_DIRECT	GO:0002729~positive regulation of natural killer cell cytokine production	4	0.554017	0.0882493	H2-T22, H2-T10, H2-K1, H2-D1	671	32	20240	3.77049	1	0.818648	0.786602
GOTERM_BP_DIRECT	GO:0006351~transcription, DNA-templated	10	1.38504	0.089973	SMAD1, CEBPD, NFIL3, STAT1, NR1H3, PLAGL2, TRIB3, NRBF2, ZBTB7B, KLF4	671	162	20240	1.86197	1	0.827839	0.795433
GOTERM_BP_DIRECT	GO:0045785~positive regulation of cell adhesion	6	0.831025	0.0900412	CYTH3, PREX1, CCL5, TFE3, PTPRJ, VAV1	671	72	20240	2.51366	1	0.827839	0.795433
GOTERM_BP_DIRECT	GO:0050731~positive regulation of peptidyl-tyrosine phosphorylation	8	1.10803	0.0905825	CD74, EHD4, CLEC7A, IL15, LRRK1, PTPRJ, AGRN, JAK2	671	116	20240	2.08027	1	0.827839	0.795433
GOTERM_BP_DIRECT	GO:0061844~antimicrobial humoral immune response mediated by antimicrobial peptide	9	1.24654	0.0909222	CXCL10, CXCL11, CCL12, CCL8, CCL27A, B2M, S100A9, CAMP, LTF	671	139	20240	1.95306	1	0.827839	0.795433
GOTERM_BP_DIRECT	GO:0032092~positive regulation of protein binding	7	0.969529	0.0916557	DTX3L, PLXND1, TMEM132A, RAPGEF2, TRIB3, AGRN, B2M	671	94	20240	2.24625	1	0.827839	0.795433
GOTERM_BP_DIRECT	GO:0045732~positive regulation of protein catabolic process	7	0.969529	0.0916557	FZR1, TRIM30A, AREL1, SMURF1, RHBDD1, CREBRF, TRIB3	671	94	20240	2.24625	1	0.827839	0.795433
GOTERM_BP_DIRECT	GO:0043407~negative regulation of MAP kinase activity	5	0.692521	0.0928502	NUP62, PTPRJ, IRAK3, APOE, SH2B3	671	52	20240	2.90038	1	0.827839	0.795433
GOTERM_BP_DIRECT	GO:0007040~lysosome organization	5	0.692521	0.0928502	GRN, GAA, HPS1, ACP2, SPG11	671	52	20240	2.90038	1	0.827839	0.795433
GOTERM_BP_DIRECT	GO:0032691~negative regulation of interleukin-1 beta production	4	0.554017	0.0947989	ELF4, ACP5, LILRB4A, PML	671	33	20240	3.65623	1	0.827839	0.795433
GOTERM_BP_DIRECT	GO:0048821~erythrocyte development	4	0.554017	0.0947989	BCL6, CITED2, ARID4A, SH2B3	671	33	20240	3.65623	1	0.827839	0.795433
GOTERM_BP_DIRECT	GO:0048069~eye pigmentation	2	0.277008	0.0960618	HPS1, VHL	671	3	20240	20.1093	1	0.827839	0.795433
GOTERM_BP_DIRECT	GO:2000494~positive regulation of interleukin-18-mediated signaling pathway	2	0.277008	0.0960618	TICAM2, CASP4	671	3	20240	20.1093	1	0.827839	0.795433
GOTERM_BP_DIRECT	GO:0035590~purinergic nucleotide receptor signaling pathway	2	0.277008	0.0960618	P2RX4, ANO6	671	3	20240	20.1093	1	0.827839	0.795433
GOTERM_BP_DIRECT	GO:0043331~response to dsRNA	2	0.277008	0.0960618	PELI1, TLR3	671	3	20240	20.1093	1	0.827839	0.795433
GOTERM_BP_DIRECT	GO:0071349~cellular response to interleukin-12	2	0.277008	0.0960618	SIRPA, CD47	671	3	20240	20.1093	1	0.827839	0.795433
GOTERM_BP_DIRECT	GO:0010847~regulation of chromatin assembly	2	0.277008	0.0960618	PARP10, SPTY2D1	671	3	20240	20.1093	1	0.827839	0.795433
GOTERM_BP_DIRECT	GO:0070671~response to interleukin-12	2	0.277008	0.0960618	TICAM2, JAK2	671	3	20240	20.1093	1	0.827839	0.795433
GOTERM_BP_DIRECT	GO:0001866~NK T cell proliferation	2	0.277008	0.0960618	ELF4, IL15	671	3	20240	20.1093	1	0.827839	0.795433
GOTERM_BP_DIRECT	GO:0006907~pinocytosis	2	0.277008	0.0960618	EHD4, SNX5	671	3	20240	20.1093	1	0.827839	0.795433
GOTERM_BP_DIRECT	GO:0034263~positive regulation of autophagy in response to ER overload	2	0.277008	0.0960618	BCL2L11, DDIT3	671	3	20240	20.1093	1	0.827839	0.795433
GOTERM_BP_DIRECT	GO:0071357~cellular response to type I interferon	2	0.277008	0.0960618	TREX1, IFIT1BL1	671	3	20240	20.1093	1	0.827839	0.795433
GOTERM_BP_DIRECT	GO:1904582~positive regulation of intracellular mRNA localization	2	0.277008	0.0960618	ZFP36, ZFP36L1	671	3	20240	20.1093	1	0.827839	0.795433
GOTERM_BP_DIRECT	GO:0070306~lens fiber cell differentiation	3	0.415512	0.0967183	FZR1, MAF, TDRD7	671	16	20240	5.65574	1	0.827839	0.795433
GOTERM_BP_DIRECT	GO:1900153~positive regulation of nuclear-transcribed mRNA catabolic process, deadenylation-dependent decay	3	0.415512	0.0967183	ZFP36, CNOT7, ZFP36L1	671	16	20240	5.65574	1	0.827839	0.795433
GOTERM_BP_DIRECT	GO:0032611~interleukin-1 beta production	3	0.415512	0.0967183	CASP4, CASP1, ACP5	671	16	20240	5.65574	1	0.827839	0.795433
GOTERM_BP_DIRECT	GO:0030194~positive regulation of blood coagulation	3	0.415512	0.0967183	ENPP4, HPSE, S100A9	671	16	20240	5.65574	1	0.827839	0.795433
GOTERM_BP_DIRECT	GO:0060100~positive regulation of phagocytosis, engulfment	3	0.415512	0.0967183	FCGR1, C3, ANO6	671	16	20240	5.65574	1	0.827839	0.795433
GOTERM_BP_DIRECT	GO:0001780~neutrophil homeostasis	3	0.415512	0.0967183	PDE4B, LILRB4A, SH2B3	671	16	20240	5.65574	1	0.827839	0.795433
GOTERM_BP_DIRECT	GO:0042129~regulation of T cell proliferation	3	0.415512	0.0967183	BCL6, RAC2, TNFRSF1B	671	16	20240	5.65574	1	0.827839	0.795433
GOTERM_BP_DIRECT	GO:0097028~dendritic cell differentiation	3	0.415512	0.0967183	AXL, GAS6, AZI2	671	16	20240	5.65574	1	0.827839	0.795433
GOTERM_BP_DIRECT	GO:0071407~cellular response to organic cyclic compound	6	0.831025	0.098414	RAP1B, SMAD1, CCL12, STAT1, CCL5, IL18	671	74	20240	2.44572	1	0.840188	0.807299

## Sheet: C1_2
Category	Term	Count	%	PValue	Genes	List Total	Pop Hits	Pop Total	Fold Enrichment	Bonferroni	Benjamini	FDR
GOTERM_BP_DIRECT	GO:0007049~cell cycle	59	11.0902	8.06268e-18	RIF1, MCM7, HJURP, MKI67, SMC3, SMC4, SMC2, CKS1B, RGS2, CDC23, CCND1, PTTG1, NUSAP1, RCC1, HELLS, NUDC, LIG1, KIF23, VRK1, CDC25A, CDC25B, DBF4, CCNE2, INCENP, BIRC5, ERH, MCM5, MCM6, KIF20B, MAPRE2, ANAPC1, MCM2, DCTN3, CDCA8, PKMYT1, GSPT2, AURKA, NPAT, SPAST, RACGAP1, E2F2, CLSPN, E2F4, E2F8, UBE2C, BOD1, NEK6, PLK1, HMGA2, TPX2, CENPE, CDK4, PRC1, PMP22, TACC3, CDK1, TACC1, NCAPD2, SPC25	492	653	20240	3.71693	2.58086e-14	2.58086e-14	2.54619e-14
GOTERM_BP_DIRECT	GO:0051301~cell division	42	7.89474	6.32248e-15	DCTN3, CDCA8, NCAPG, SMC3, SMC4, SMC2, AURKA, CKS1B, CDC23, SPAST, CCND1, PTTG1, RACGAP1, NUSAP1, RCC1, HELLS, NUDC, LIG1, UBE2C, BOD1, NEK6, PLK1, HMGA2, KIF23, VRK1, CDC25A, CDC25B, CENPE, TPX2, CCNE2, CDK4, PRC1, INCENP, TACC3, CDK1, BIRC5, NCAPD2, TACC1, KIF20B, MAPRE2, ANAPC1, SPC25	492	399	20240	4.33034	2.02568e-11	1.01191e-11	9.9832e-12
GOTERM_BP_DIRECT	GO:0007052~mitotic spindle organization	13	2.44361	3.93e-09	NUDC, PLK1, CDCA8, TUBG1, AURKA, CENPE, INCENP, STMN1, TACC3, BIRC5, RCC1, TACC1, SPC25	492	53	20240	10.0905	1.25799e-05	4.19331e-06	4.13698e-06
GOTERM_BP_DIRECT	GO:0000281~mitotic cytokinesis	13	2.44361	2.61043e-08	PLK1, EXOC6B, CDCA8, KIF23, CENPA, SPAST, RACGAP1, INCENP, STMN1, NUSAP1, UNC119, BIRC5, KIF20A	492	62	20240	8.62575	8.35565e-05	2.089e-05	2.06094e-05
GOTERM_BP_DIRECT	GO:0000278~mitotic cell cycle	17	3.19549	3.04162e-07	PLK1, CDCA8, NUP153, TUBG1, TUBA4A, AURKA, CDC25B, CENPE, CENPF, CDC23, TUBA1A, INCENP, BCL2, SRSF2, BIRC5, NCAPD2, NUP88	492	140	20240	4.99535	0.000973149	0.000194724	0.000192109
GOTERM_BP_DIRECT	GO:0008283~cell proliferation	27	5.07519	6.09273e-07	CALCRL, MCM7, LRP1, SLC20A1, MKI67, CKS1B, CCND1, PRDX1, PDPN, POC1B, GLUL, E2F8, GPX1, ATAD5, CAV2, TXNRD1, HMGA2, MRE11A, DICER1, THAP11, BCL2, TACC3, CDK1, CTNNB1, CD9, TACC1, RPL29	492	354	20240	3.13766	0.00194838	0.000325047	0.000320681
GOTERM_BP_DIRECT	GO:0051256~mitotic spindle midzone assembly	6	1.12782	9.57138e-07	RACGAP1, PRC1, INCENP, CDCA8, BIRC5, KIF23	492	9	20240	27.4255	0.00305911	0.000437686	0.000431806
GOTERM_BP_DIRECT	GO:0043066~negative regulation of apoptotic process	38	7.14286	3.27195e-06	LRP1, GSTP1, PSEN2, TREM2, YBX3, IGF1R, AURKA, PROKR1, OPA1, NNT, PDPN, CLEC5A, SPP1, APBB2, SERPINB9B, HELLS, NPM1, SERPINB2, PLK1, PLAUR, FN1, HMGA2, CTNS, MRE11A, PA2G4, MMP9, SETX, CENPF, GCLC, CAT, BCL2, CDK1, SPRY2, BIRC5, CTNNB1, PTMA, CD44, PPID	492	671	20240	2.32973	0.0104189	0.00130919	0.0012916
GOTERM_BP_DIRECT	GO:0005975~carbohydrate metabolic process	18	3.38346	2.10845e-05	PDHA1, TPI1, GBE1, FUCA1, FUCA2, TALDO1, PGD, PHKA2, GPI1, LDHA, PGM3, PGK1, GALM, CHST14, GPD1L, GUSB, SIAE, GALK1	492	215	20240	3.44413	0.0652649	0.00688135	0.00678892
GOTERM_BP_DIRECT	GO:0044208~'de novo' AMP biosynthetic process	5	0.93985	2.21646e-05	ATIC, ADSSL1, GART, ADSS, PAICS	492	8	20240	25.7114	0.0684911	0.00688135	0.00678892
GOTERM_BP_DIRECT	GO:0006270~DNA replication initiation	7	1.31579	2.36473e-05	POLA1, CCNE2, MCM7, MCM5, MCM6, TOPBP1, MCM2	492	25	20240	11.5187	0.0729018	0.00688135	0.00678892
GOTERM_BP_DIRECT	GO:0007059~chromosome segregation	12	2.25564	3.10206e-05	TOP2A, CENPE, CENPF, PTTG1, INCENP, NEK6, HJURP, BIRC5, RCC1, TTK, SPC25, SRPK1	492	100	20240	4.93659	0.0945276	0.00827474	0.00816359
GOTERM_BP_DIRECT	GO:0046040~IMP metabolic process	4	0.75188	5.57382e-05	ADSSL1, HPRT, NT5C2, ADSS	492	4	20240	41.1382	0.163411	0.0137245	0.0135401
GOTERM_BP_DIRECT	GO:0010971~positive regulation of G2/M transition of mitotic cell cycle	7	1.31579	7.1532e-05	RRM1, CCND1, CDK4, CDK1, CDC25A, CDC25B, LMNB1	492	30	20240	9.59892	0.204657	0.0163553	0.0161356
GOTERM_BP_DIRECT	GO:0007088~regulation of mitotic nuclear division	6	1.12782	0.000121434	CENPE, CAV2, RCC1, MKI67, KIF20B, TUBG1	492	21	20240	11.7538	0.322086	0.0259141	0.025566
GOTERM_BP_DIRECT	GO:1905821~positive regulation of chromosome condensation	4	0.75188	0.000136828	NCAPG, NCAPD2, SMC4, SMC2	492	5	20240	32.9106	0.354685	0.0273136	0.0269467
GOTERM_BP_DIRECT	GO:0000727~double-strand break repair via break-induced replication	5	0.93985	0.000145058	GINS2, MCM7, MCM5, MCM6, MCM2	492	12	20240	17.1409	0.371466	0.0273136	0.0269467
GOTERM_BP_DIRECT	GO:0008152~metabolic process	15	2.81955	0.000197648	RRM1, DNMT1, FUCA1, FUCA2, CAD, NT5C2, PAICS, SPAST, ATIC, SMPD1, FASN, ME2, GUSB, GART, PFKP	492	187	20240	3.29986	0.468862	0.0351483	0.0346762
GOTERM_BP_DIRECT	GO:0032467~positive regulation of cytokinesis	8	1.50376	0.000217797	SPAST, RACGAP1, GIPC1, KIF23, KIF20B, IGF1R, CDC25B, CDC14B	492	51	20240	6.45305	0.502044	0.0366931	0.0362002
GOTERM_BP_DIRECT	GO:1902751~positive regulation of cell cycle G2/M phase transition	4	0.75188	0.000268719	NPM1, ATAD5, CDC25A, CDC25B	492	6	20240	27.4255	0.576959	0.0407308	0.0401836
GOTERM_BP_DIRECT	GO:0007076~mitotic chromosome condensation	5	0.93985	0.000282228	NUSAP1, NCAPG, NCAPD2, SMC4, SMC2	492	14	20240	14.6922	0.594866	0.0407308	0.0401836
GOTERM_BP_DIRECT	GO:0051984~positive regulation of chromosome segregation	5	0.93985	0.000282228	CENPE, NCAPG, NCAPD2, SMC4, SMC2	492	14	20240	14.6922	0.594866	0.0407308	0.0401836
GOTERM_BP_DIRECT	GO:0006164~purine nucleotide biosynthetic process	6	1.12782	0.000292661	ATIC, ADSSL1, HPRT, GART, ADSS, PAICS	492	25	20240	9.87317	0.608177	0.0407308	0.0401836
GOTERM_BP_DIRECT	GO:0007095~mitotic G2 DNA damage checkpoint	7	1.31579	0.000326788	PLK1, CDK1, HMGA2, MRE11A, TOPBP1, CLSPN, CDC14B	492	39	20240	7.38378	0.648737	0.0435854	0.0429999
GOTERM_BP_DIRECT	GO:0000082~G1/S transition of mitotic cell cycle	9	1.69173	0.000347762	CCNE2, CCND1, CDK4, EIF4EBP1, BCL2, RCC1, NFATC1, CDC25A, EZH2	492	72	20240	5.14228	0.671552	0.0445274	0.0439292
GOTERM_BP_DIRECT	GO:0006749~glutathione metabolic process	9	1.69173	0.00046015	EEF1G, GCLC, GPX1, GSTM1, GSTP2, GSTP1, CTNS, SLC7A11, GCLM	492	75	20240	4.93659	0.770827	0.0546336	0.0538997
GOTERM_BP_DIRECT	GO:0006364~rRNA processing	13	2.44361	0.000460827	NOL9, RRP1B, DICER1, PA2G4, WDR12, WDR55, RPF1, RPS25, EXOSC6, RPS17, DKC1, GAR1, NOP10	492	157	20240	3.40635	0.771323	0.0546336	0.0538997
GOTERM_BP_DIRECT	GO:0006096~glycolytic process	7	1.31579	0.000494149	GPI1, TPI1, PGAM1, ENO1B, OGDH, PGK1, PFKP	492	42	20240	6.85637	0.79447	0.0562799	0.0555239
GOTERM_BP_DIRECT	GO:0030261~chromosome condensation	6	1.12782	0.000509877	TOP2A, CDK1, HMGA2, NCAPD2, SMC4, SMC2	492	28	20240	8.81533	0.804566	0.0562799	0.0555239
GOTERM_BP_DIRECT	GO:0061621~canonical glycolysis	5	0.93985	0.000633341	GPI1, TPI1, ENO1B, PGK1, PFKP	492	17	20240	12.0995	0.868397	0.0675774	0.0666696
GOTERM_BP_DIRECT	GO:0044209~AMP salvage	4	0.75188	0.000725556	ADSSL1, ADK, HPRT, ADSS	492	8	20240	20.5691	0.902055	0.0749195	0.0739131
GOTERM_BP_DIRECT	GO:0009410~response to xenobiotic stimulus	19	3.57143	0.000793947	DNMT1, GPX1, MCM7, LPL, XPC, ATP1A1, ADD3, MMP9, GCLC, CCND1, CDK4, APEX1, SMPD1, CAT, BCL2, CDK1, CTNNB1, AHRR, GCLM	492	317	20240	2.4657	0.921325	0.0766519	0.0756222
GOTERM_BP_DIRECT	GO:2001237~negative regulation of extrinsic apoptotic signaling pathway	7	1.31579	0.000813133	NRP1, GCLC, GSTP2, GSTP1, LMNA, ITGA6, GCLM	492	46	20240	6.26016	0.926015	0.0766519	0.0756222
GOTERM_BP_DIRECT	GO:0006979~response to oxidative stress	12	2.25564	0.000836678	GCLC, GPX1, SRXN1, NDUFA12, PRDX1, TXNRD1, CAT, BCL2, SLC7A11, GCLM, MMP9, PPID	492	145	20240	3.40454	0.931391	0.0766519	0.0756222
GOTERM_BP_DIRECT	GO:0045471~response to ethanol	11	2.06767	0.000838118	RGS2, CCND1, GSTP1, CAT, GOT2, EIF4EBP1, CDK1, BCL2, NLRP3, ADH7, IGF1R	492	123	20240	3.67903	0.931707	0.0766519	0.0756222
GOTERM_BP_DIRECT	GO:2001243~negative regulation of intrinsic apoptotic signaling pathway	6	1.12782	0.000964679	IVNS1ABP, HELLS, OPA1, PLAUR, BCL2, MMP9	492	32	20240	7.71341	0.954472	0.0857761	0.0846238
GOTERM_BP_DIRECT	GO:0043524~negative regulation of neuron apoptotic process	14	2.63158	0.00103552	NRP1, NPM1, LRP1, KDM2B, GBE1, CACNA1A, THAP11, GPI1, GCLC, CCND1, BCL2, CTNNB1, BIRC5, GCLM	492	196	20240	2.93844	0.963717	0.0874674	0.0862924
GOTERM_BP_DIRECT	GO:0007155~cell adhesion	29	5.45113	0.00103835	CX3CR1, COL18A1, PTPRS, ITGB2, PBXIP1, LAMC1, LPP, ALCAM, MMP24, GPNMB, PDPN, SPP1, EMILIN2, ITGB7, EMB, CADM1, CD93, PCDH7, FN1, EMP2, L1CAM, CEACAM1, PSPC1, PMP22, CTNNB1, CD9, ITGA6, CD44, VCL	492	611	20240	1.95255	0.964045	0.0874674	0.0862924
GOTERM_BP_DIRECT	GO:0031100~animal organ regeneration	7	1.31579	0.00114191	ATIC, CCND1, ANXA3, GSTP1, CDK1, IGF2R, CXCL5	492	49	20240	5.87689	0.974199	0.0937244	0.0924654
GOTERM_BP_DIRECT	GO:0000226~microtubule cytoskeleton organization	12	2.25564	0.00123106	TUBA1A, PRC1, MAP1A, TACC3, NUSAP1, BIRC5, TACC1, TUBG1, TTL, TUBA4A, CDC14B, AURKA	492	152	20240	3.24775	0.980611	0.0976283	0.0963169
GOTERM_BP_DIRECT	GO:0045454~cell redox homeostasis	6	1.12782	0.00128097	GCLC, GPX1, NNT, APEX1, PRDX1, TXNRD1	492	34	20240	7.25968	0.983477	0.0976283	0.0963169
GOTERM_BP_DIRECT	GO:0007094~mitotic spindle assembly checkpoint	6	1.12782	0.00128097	CENPE, PLK1, BIRC5, TTK, TRIP13, SPC25	492	34	20240	7.25968	0.983477	0.0976283	0.0963169
GOTERM_BP_DIRECT	GO:0021987~cerebral cortex development	9	1.69173	0.00143512	PTPRS, ATIC, TUBA1A, NPY, TACC3, SLC2A1, TACC1, DICER1, GART	492	89	20240	4.16004	0.989919	0.104911	0.103502
GOTERM_BP_DIRECT	GO:0030071~regulation of mitotic metaphase/anaphase transition	6	1.12782	0.00146506	CENPE, PBRM1, CDC23, UBE2C, NEK6, PLK1	492	35	20240	7.05226	0.990842	0.104911	0.103502
GOTERM_BP_DIRECT	GO:0043534~blood vessel endothelial cell migration	5	0.93985	0.00147485	COL18A1, SCARB1, NRP1, GPX1, EMP2	492	21	20240	9.79481	0.991125	0.104911	0.103502
GOTERM_BP_DIRECT	GO:0051276~chromosome organization	7	1.31579	0.00156397	PTTG1, CDCA8, MRE11A, SMC3, SMC4, SMC2, ZMPSTE24	492	52	20240	5.53784	0.99333	0.108832	0.10737
GOTERM_BP_DIRECT	GO:0006268~DNA unwinding involved in DNA replication	5	0.93985	0.00176837	GINS2, MCM7, MCM5, MCM6, MCM2	492	22	20240	9.34959	0.996537	0.117928	0.116344
GOTERM_BP_DIRECT	GO:0006998~nuclear envelope organization	5	0.93985	0.00176837	DMPK, NUP155, LMNA, ZMPSTE24, LMNB1	492	22	20240	9.34959	0.996537	0.117928	0.116344
GOTERM_BP_DIRECT	GO:0000070~mitotic sister chromatid segregation	6	1.12782	0.0018906	INCENP, PLK1, CENPK, NUSAP1, CDCA8, TUBG1	492	37	20240	6.67106	0.99766	0.123506	0.121847
GOTERM_BP_DIRECT	GO:1905820~positive regulation of chromosome separation	4	0.75188	0.0020247	NCAPG, NCAPD2, SMC4, SMC2	492	11	20240	14.9593	0.998478	0.129621	0.12788
GOTERM_BP_DIRECT	GO:0032720~negative regulation of tumor necrosis factor production	8	1.50376	0.00210009	GPNMB, GSTP2, GSTP1, TREM2, PTPN22, DICER1, FOXP3, HAVCR2	492	74	20240	4.44737	0.998805	0.131812	0.130041
GOTERM_BP_DIRECT	GO:0048144~fibroblast proliferation	7	1.31579	0.00229952	GPX1, PRDX1, CDK1, HMGA2, RPL29, E2F8, CKS1B	492	56	20240	5.14228	0.99937	0.141553	0.139652
GOTERM_BP_DIRECT	GO:0033197~response to vitamin E	4	0.75188	0.00265125	CCND1, CAT, SRSF2, IGF1R	492	12	20240	13.7127	0.999796	0.160125	0.157974
GOTERM_BP_DIRECT	GO:0030174~regulation of DNA-dependent DNA replication initiation	4	0.75188	0.00338496	MCM7, MCM5, MCM6, MCM2	492	13	20240	12.6579	0.999981	0.191579	0.189006
GOTERM_BP_DIRECT	GO:0035879~plasma membrane lactate transport	3	0.56391	0.00341144	SLC16A1, EMB, SLC16A3	492	4	20240	30.8537	0.999982	0.191579	0.189006
GOTERM_BP_DIRECT	GO:0042867~pyruvate catabolic process	3	0.56391	0.00341144	LDHA, SLC16A1, SLC16A3	492	4	20240	30.8537	0.999982	0.191579	0.189006
GOTERM_BP_DIRECT	GO:1901970~positive regulation of mitotic sister chromatid separation	3	0.56391	0.00341144	INCENP, CDCA8, BIRC5	492	4	20240	30.8537	0.999982	0.191579	0.189006
GOTERM_BP_DIRECT	GO:0044344~cellular response to fibroblast growth factor stimulus	5	0.93985	0.00385579	SETX, KDM5B, GCLC, GCLM, CD44	492	27	20240	7.61819	0.999996	0.2128	0.209941
GOTERM_BP_DIRECT	GO:0097242~beta-amyloid clearance	4	0.75188	0.00423116	LRP1, ITGB2, TREM2, IGF1R	492	14	20240	11.7538	0.999999	0.229559	0.226475
GOTERM_BP_DIRECT	GO:0043065~positive regulation of apoptotic process	20	3.7594	0.00459859	EGLN1, TOP2A, TXNRD1, PSEN2, HMGA2, TEX261, RRP1B, MMP9, IGF2R, OLFM1, LDHA, SLK, FAM162A, CDK4, SMPD1, CTNNB1, EMILIN2, APBB2, ITGA6, PPID	492	402	20240	2.04668	1	0.245335	0.242039
GOTERM_BP_DIRECT	GO:0006913~nucleocytoplasmic transport	7	1.31579	0.00525529	RANBP1, NPM1, NUP155, NUP153, NUP88, RANGAP1, IPO7	492	66	20240	4.36314	1	0.275774	0.272069
GOTERM_BP_DIRECT	GO:1903490~positive regulation of mitotic cytokinesis	3	0.56391	0.00559452	INCENP, CDCA8, BIRC5	492	5	20240	24.6829	1	0.284255	0.280436
GOTERM_BP_DIRECT	GO:0000454~snoRNA guided rRNA pseudouridine synthesis	3	0.56391	0.00559452	DKC1, GAR1, NOP10	492	5	20240	24.6829	1	0.284255	0.280436
GOTERM_BP_DIRECT	GO:0016310~phosphorylation	27	5.07519	0.00578843	DTYMK, SGMS1, ADK, NOL9, TTK, SGMS2, PKMYT1, IGF1R, AURKA, SLK, RFK, STK16, PGK1, CKB, TK1, CDK18, DMPK, NEK6, PLK1, VRK1, SRPK1, NME1, MAP3K15, CDK4, CDK1, PFKP, GALK1	492	626	20240	1.77433	1	0.289512	0.285623
GOTERM_BP_DIRECT	GO:0006536~glutamate metabolic process	4	0.75188	0.00627939	GCLC, GOT2, GCLM, GLUL	492	16	20240	10.2846	1	0.309236	0.305082
GOTERM_BP_DIRECT	GO:0002181~cytoplasmic translation	8	1.50376	0.00791478	RPS25, RPS17, RPL12, RPL36A, RPSA, RPL23A, RPL29, RPS12	492	94	20240	3.50112	1	0.366696	0.361771
GOTERM_BP_DIRECT	GO:0032691~negative regulation of interleukin-1 beta production	5	0.93985	0.00802022	CX3CR1, GSTP2, GSTP1, NLRP3, TREM2	492	33	20240	6.23306	1	0.366696	0.361771
GOTERM_BP_DIRECT	GO:0006189~'de novo' IMP biosynthetic process	3	0.56391	0.00825742	ATIC, GART, PAICS	492	6	20240	20.5691	1	0.366696	0.361771
GOTERM_BP_DIRECT	GO:0006167~AMP biosynthetic process	3	0.56391	0.00825742	ADSSL1, ADK, ADSS	492	6	20240	20.5691	1	0.366696	0.361771
GOTERM_BP_DIRECT	GO:1901687~glutathione derivative biosynthetic process	3	0.56391	0.00825742	GSTM1, GSTP2, GSTP1	492	6	20240	20.5691	1	0.366696	0.361771
GOTERM_BP_DIRECT	GO:0051054~positive regulation of DNA metabolic process	3	0.56391	0.00825742	NPM1, ANXA3, IGF1R	492	6	20240	20.5691	1	0.366696	0.361771
GOTERM_BP_DIRECT	GO:0010032~meiotic chromosome condensation	3	0.56391	0.00825742	NCAPD2, SMC4, SMC2	492	6	20240	20.5691	1	0.366696	0.361771
GOTERM_BP_DIRECT	GO:0043407~negative regulation of MAP kinase activity	6	1.12782	0.00838255	RGS2, GSTP2, SMPD1, GSTP1, SPRY2, DUSP7	492	52	20240	4.74672	1	0.366696	0.361771
GOTERM_BP_DIRECT	GO:0010629~negative regulation of gene expression	19	3.57143	0.00847721	NPM1, DNMT1, LRP1, ATP2B4, ZBTB20, PTPN22, DICER1, MMP8, FOXP3, AURKA, ZMPSTE24, NME1, OLFM1, BRIP1, PMP22, CDK1, CTNNB1, EZH2, HAVCR2	492	396	20240	1.9738	1	0.366696	0.361771
GOTERM_BP_DIRECT	GO:0006260~DNA replication	9	1.69173	0.00894211	GINS2, POLA1, RRM1, DBF4, LIG1, MCM7, MCM5, MCM6, MCM2	492	120	20240	3.08537	1	0.381649	0.376522
GOTERM_BP_DIRECT	GO:0031647~regulation of protein stability	8	1.50376	0.00934139	CENPE, NPM1, CD81, DDI2, GIPC1, LMNA, BCL2, AURKA	492	97	20240	3.39284	1	0.393445	0.388159
GOTERM_BP_DIRECT	GO:0032508~DNA duplex unwinding	5	0.93985	0.00988056	MCM7, MRE11A, MCM5, MCM6, MCM2	492	35	20240	5.87689	1	0.410749	0.405231
GOTERM_BP_DIRECT	GO:0006816~calcium ion transport	10	1.8797	0.0106343	PANX1, CALCRL, PSEN2, ATP2B4, CACNA1A, NFATC1, ITPR3, KCNN4, PKD2, TPCN1	492	149	20240	2.76095	1	0.436413	0.430551
GOTERM_BP_DIRECT	GO:1903980~positive regulation of microglial cell activation	3	0.56391	0.0113757	STAP1, TREM2, MMP8	492	7	20240	17.6307	1	0.460931	0.454739
GOTERM_BP_DIRECT	GO:0032436~positive regulation of proteasomal ubiquitin-dependent protein catabolic process	7	1.31579	0.0123761	GCLC, USP5, RNF19A, PLK1, PSEN2, HSPBP1, AURKA	492	79	20240	3.64516	1	0.495201	0.488548
GOTERM_BP_DIRECT	GO:0007097~nuclear migration	4	0.75188	0.0136359	NUDC, LMNA, SYNE1, LMNB1	492	21	20240	7.83585	1	0.529741	0.522625
GOTERM_BP_DIRECT	GO:0042127~regulation of cell proliferation	12	2.25564	0.0142739	DNMT1, TES, CDK4, CD81, PLAU, SPRY2, CTNNB1, SLC7A11, E2F4, PKD2, S100A11, EZH2	492	211	20240	2.33961	1	0.529741	0.522625
GOTERM_BP_DIRECT	GO:0006693~prostaglandin metabolic process	5	0.93985	0.0143905	GSTM1, GSTP2, GSTP1, PDPN, PTGR1	492	39	20240	5.27413	1	0.529741	0.522625
GOTERM_BP_DIRECT	GO:0045931~positive regulation of mitotic cell cycle	5	0.93985	0.0143905	EIF4EBP1, CDK1, BIRC5, TTL, CDC25B	492	39	20240	5.27413	1	0.529741	0.522625
GOTERM_BP_DIRECT	GO:0051726~regulation of cell cycle	15	2.81955	0.0144291	NPM1, HMGA2, DICER1, PKD2, WDR12, CCNE2, CCND1, CDK4, PMP22, BCL2, TACC3, E2F2, BIRC5, E2F4, BTRC	492	298	20240	2.07072	1	0.529741	0.522625
GOTERM_BP_DIRECT	GO:0010628~positive regulation of gene expression	25	4.69925	0.0148908	KDM5B, DNMT1, SGMS1, TREM2, PTPN22, PKD2, ACTG1, ZMPSTE24, LMNA, STAP1, SERPINB9B, FN1, HMGA2, NFATC1, DICER1, MMP8, FOXP3, MMP12, OLFM1, PMP22, CDK1, SPRY2, CTNNB1, VIM, CD44	492	612	20240	1.68048	1	0.529741	0.522625
GOTERM_BP_DIRECT	GO:1902425~positive regulation of attachment of mitotic spindle microtubules to kinetochore	3	0.56391	0.0149257	INCENP, CDCA8, BIRC5	492	8	20240	15.4268	1	0.529741	0.522625
GOTERM_BP_DIRECT	GO:0097294~'de novo' XMP biosynthetic process	3	0.56391	0.0149257	ATIC, GART, PAICS	492	8	20240	15.4268	1	0.529741	0.522625
GOTERM_BP_DIRECT	GO:0090435~protein localization to nuclear envelope	3	0.56391	0.0149257	PLK1, LMNA, LMNB1	492	8	20240	15.4268	1	0.529741	0.522625
GOTERM_BP_DIRECT	GO:0050861~positive regulation of B cell receptor signaling pathway	3	0.56391	0.0149257	CD81, SLC39A10, STAP1	492	8	20240	15.4268	1	0.529741	0.522625
GOTERM_BP_DIRECT	GO:0001558~regulation of cell growth	6	1.12782	0.0150598	NPM1, CEACAM1, PTTG1, IGFBP4, CSF2RB, CD44	492	60	20240	4.11382	1	0.529741	0.522625
GOTERM_BP_DIRECT	GO:0070374~positive regulation of ERK1 and ERK2 cascade	13	2.44361	0.0154898	NRP1, LRP1, TREM2, PTPN22, CCL9, GPNMB, CCL6, NPY, GPR183, SPRY2, PDE8A, CD44, HAVCR2	492	242	20240	2.2099	1	0.538944	0.531705
GOTERM_BP_DIRECT	GO:0009636~response to toxic substance	7	1.31579	0.0172689	BRIP1, GPX1, GSTP1, CDK1, BCL2, SDC1, SLC7A11	492	85	20240	3.38785	1	0.589672	0.581751
GOTERM_BP_DIRECT	GO:0000302~response to reactive oxygen species	4	0.75188	0.0175212	GPX1, GSTP1, PRDX1, CAT	492	23	20240	7.15447	1	0.589672	0.581751
GOTERM_BP_DIRECT	GO:0045671~negative regulation of osteoclast differentiation	5	0.93985	0.0185066	PIRA1, CEACAM1, PIRA2, LRRC17, CTNNB1	492	42	20240	4.89741	1	0.589672	0.581751
GOTERM_BP_DIRECT	GO:0007098~centrosome cycle	5	0.93985	0.0185066	NPM1, SLC16A1, TUBA1A, PLK1, AURKA	492	42	20240	4.89741	1	0.589672	0.581751
GOTERM_BP_DIRECT	GO:0006177~GMP biosynthetic process	3	0.56391	0.0188848	ATIC, GART, PAICS	492	9	20240	13.7127	1	0.589672	0.581751
GOTERM_BP_DIRECT	GO:0000212~meiotic spindle organization	3	0.56391	0.0188848	DICER1, TUBG1, AURKA	492	9	20240	13.7127	1	0.589672	0.581751
GOTERM_BP_DIRECT	GO:1904668~positive regulation of ubiquitin protein ligase activity	3	0.56391	0.0188848	PLK1, BTRC, CDC14B	492	9	20240	13.7127	1	0.589672	0.581751
GOTERM_BP_DIRECT	GO:0010224~response to UV-B	3	0.56391	0.0188848	BCL2, XPC, HMGN1	492	9	20240	13.7127	1	0.589672	0.581751
GOTERM_BP_DIRECT	GO:0035825~reciprocal DNA recombination	3	0.56391	0.0188848	BRIP1, MRE11A, TOPBP1	492	9	20240	13.7127	1	0.589672	0.581751
GOTERM_BP_DIRECT	GO:0006531~aspartate metabolic process	3	0.56391	0.0188848	GOT2, ADSSL1, ADSS	492	9	20240	13.7127	1	0.589672	0.581751
GOTERM_BP_DIRECT	GO:0006974~cellular response to DNA damage stimulus	22	4.13534	0.0190242	TOP2A, CBX5, MCM7, LIG1, ATAD5, RIF1, MRE11A, ASH2L, XPC, VRK1, SMC3, CDC14B, ZMPSTE24, SETX, BRIP1, CCND1, PTTG1, APEX1, BCL2, NABP1, TOPBP1, CLSPN	492	528	20240	1.71409	1	0.589672	0.581751
GOTERM_BP_DIRECT	GO:0071333~cellular response to glucose stimulus	7	1.31579	0.0191584	GCLC, GPX1, ZBTB20, TREM2, DICER1, GCLM, IGF1R	492	87	20240	3.30997	1	0.589672	0.581751
GOTERM_BP_DIRECT	GO:0044772~mitotic cell cycle phase transition	4	0.75188	0.019671	CCNE2, CCND1, CDK1, CKS1B	492	24	20240	6.85637	1	0.599685	0.59163
GOTERM_BP_DIRECT	GO:0016477~cell migration	15	2.81955	0.0222515	NRP1, RNH1, ITGB2, FNDC3B, EMP2, PBXIP1, LAMC1, L1CAM, MMP9, KCNQ1OT1, PDPN, BCL2, SDC1, ITGB7, CD44	492	315	20240	1.95896	1	0.671954	0.662928
GOTERM_BP_DIRECT	GO:0010594~regulation of endothelial cell migration	3	0.56391	0.0232312	CEACAM1, EMP2, GLUL	492	10	20240	12.3415	1	0.68223	0.673065
GOTERM_BP_DIRECT	GO:0007091~metaphase/anaphase transition of mitotic cell cycle	3	0.56391	0.0232312	CDC23, TACC3, ANAPC1	492	10	20240	12.3415	1	0.68223	0.673065
GOTERM_BP_DIRECT	GO:0021695~cerebellar cortex development	3	0.56391	0.0232312	OGDH, NAV2, EZH2	492	10	20240	12.3415	1	0.68223	0.673065
GOTERM_BP_DIRECT	GO:0010811~positive regulation of cell-substrate adhesion	5	0.93985	0.0250283	HACD1, NPY, SPP1, ITGA6, L1CAM	492	46	20240	4.47154	1	0.725034	0.715294
GOTERM_BP_DIRECT	GO:0021766~hippocampus development	7	1.31579	0.0256598	PTPRS, TUBA1A, ANXA3, OGDH, ATP2B4, IGF1R, EZH2	492	93	20240	3.09642	1	0.725034	0.715294
GOTERM_BP_DIRECT	GO:0042752~regulation of circadian rhythm	6	1.12782	0.0260078	TOP2A, KDM5B, PSPC1, CDK1, BTRC, EZH2	492	69	20240	3.57724	1	0.725034	0.715294
GOTERM_BP_DIRECT	GO:0006631~fatty acid metabolic process	11	2.06767	0.0261167	HADHB, CYB5A, HACD1, MECR, ELOVL5, PRKAR2B, FASN, SCD2, LPL, PTGR1, HSD17B10	492	202	20240	2.2402	1	0.725034	0.715294
GOTERM_BP_DIRECT	GO:0007628~adult walking behavior	5	0.93985	0.0268487	PMP22, CTNS, CACNA1A, UCHL3, ZMPSTE24	492	47	20240	4.37641	1	0.725034	0.715294
GOTERM_BP_DIRECT	GO:0045773~positive regulation of axon extension	5	0.93985	0.0268487	SHTN1, GOLGA4, LRP1, FN1, L1CAM	492	47	20240	4.37641	1	0.725034	0.715294
GOTERM_BP_DIRECT	GO:0030097~hemopoiesis	7	1.31579	0.0268697	GLRX5, TACC3, PGM3, BCL2, CTNNB1, PBXIP1, EZH2	492	94	20240	3.06348	1	0.725034	0.715294
GOTERM_BP_DIRECT	GO:0071353~cellular response to interleukin-4	4	0.75188	0.0269538	DCSTAMP, CDK4, FASN, MCM2	492	27	20240	6.09455	1	0.725034	0.715294
GOTERM_BP_DIRECT	GO:0009117~nucleotide metabolic process	4	0.75188	0.0269538	DUT, AMPD2, NT5C2, NME1	492	27	20240	6.09455	1	0.725034	0.715294
GOTERM_BP_DIRECT	GO:0030001~metal ion transport	4	0.75188	0.0269538	SLC41A2, SLC39A6, SLC39A11, SLC39A10	492	27	20240	6.09455	1	0.725034	0.715294
GOTERM_BP_DIRECT	GO:0046651~lymphocyte proliferation	3	0.56391	0.0279438	HELLS, HPRT, FOXP3	492	11	20240	11.2195	1	0.73318	0.723331
GOTERM_BP_DIRECT	GO:0032263~GMP salvage	3	0.56391	0.0279438	ADK, AMPD2, HPRT	492	11	20240	11.2195	1	0.73318	0.723331
GOTERM_BP_DIRECT	GO:0006750~glutathione biosynthetic process	3	0.56391	0.0279438	GCLC, MGST2, GCLM	492	11	20240	11.2195	1	0.73318	0.723331
GOTERM_BP_DIRECT	GO:0007160~cell-matrix adhesion	7	1.31579	0.0294015	ITGB2, FN1, CTNNB1, ITGA6, EMP2, ITGB7, L1CAM	492	96	20240	2.99966	1	0.762325	0.752085
GOTERM_BP_DIRECT	GO:0046686~response to cadmium ion	4	0.75188	0.0296586	GPI1, GCLC, CAT, CDK1	492	28	20240	5.87689	1	0.762325	0.752085
GOTERM_BP_DIRECT	GO:0006470~protein dephosphorylation	9	1.69173	0.0301352	PTPRS, BCL2, PTPN22, PTPN7, BTRC, CDC25A, DUSP7, CDC25B, CDC14B	492	150	20240	2.46829	1	0.762325	0.752085
GOTERM_BP_DIRECT	GO:0006281~DNA repair	17	3.19549	0.0301455	NPM1, RRM1, LIG1, RIF1, MRE11A, XPC, SMC3, CDC14B, ZMPSTE24, SETX, EEPD1, BRIP1, PTTG1, APEX1, NABP1, TOPBP1, CLSPN	492	391	20240	1.78862	1	0.762325	0.752085
GOTERM_BP_DIRECT	GO:0030890~positive regulation of B cell proliferation	5	0.93985	0.0307216	ATAD5, CD81, GPR183, BCL2, SLC39A10	492	49	20240	4.19778	1	0.762325	0.752085
GOTERM_BP_DIRECT	GO:0071364~cellular response to epidermal growth factor stimulus	5	0.93985	0.0307216	BAG4, MCM7, GSTP1, BAIAP2, PDE8A	492	49	20240	4.19778	1	0.762325	0.752085
GOTERM_BP_DIRECT	GO:0006094~gluconeogenesis	5	0.93985	0.0307216	GPI1, TPI1, PGAM1, PGK1, SLC25A13	492	49	20240	4.19778	1	0.762325	0.752085
GOTERM_BP_DIRECT	GO:0042274~ribosomal small subunit biogenesis	6	1.12782	0.032167	RPS25, RPS17, NPM1, NOP58, NOB1, RPS12	492	73	20240	3.38122	1	0.78252	0.772008
GOTERM_BP_DIRECT	GO:0042744~hydrogen peroxide catabolic process	4	0.75188	0.0325012	GPX1, PRDX1, TXNRD1, CAT	492	29	20240	5.67424	1	0.78252	0.772008
GOTERM_BP_DIRECT	GO:0000086~G2/M transition of mitotic cell cycle	5	0.93985	0.032775	PLK1, CDK1, BIRC5, CDC25A, CDC25B	492	50	20240	4.11382	1	0.78252	0.772008
GOTERM_BP_DIRECT	GO:0090267~positive regulation of mitotic cell cycle spindle assembly checkpoint	3	0.56391	0.0330023	INCENP, CDCA8, BIRC5	492	12	20240	10.2846	1	0.78252	0.772008
GOTERM_BP_DIRECT	GO:0006098~pentose-phosphate shunt	3	0.56391	0.0330023	TALDO1, PGD, TKT	492	12	20240	10.2846	1	0.78252	0.772008
GOTERM_BP_DIRECT	GO:0044027~hypermethylation of CpG island	3	0.56391	0.0330023	HELLS, DNMT1, KCNQ1OT1	492	12	20240	10.2846	1	0.78252	0.772008
GOTERM_BP_DIRECT	GO:0009615~response to virus	7	1.31579	0.0334847	EEF1G, IVNS1ABP, SMPD1, STMN1, HMGA2, FOXP3, TPT1	492	99	20240	2.90876	1	0.788122	0.777535
GOTERM_BP_DIRECT	GO:0071456~cellular response to hypoxia	8	1.50376	0.0340554	EGLN1, BRIP1, FAM162A, LMNA, EIF4EBP1, BCL2, PGK1, TREM2	492	126	20240	2.61195	1	0.795702	0.785013
GOTERM_BP_DIRECT	GO:0030316~osteoclast differentiation	5	0.93985	0.0349068	DCSTAMP, GPR183, CTNNB1, NFATC1, TREM2	492	51	20240	4.03316	1	0.809258	0.798387
GOTERM_BP_DIRECT	GO:0001934~positive regulation of protein phosphorylation	13	2.44361	0.0351412	AKTIP, PLAUR, CDCA8, TREM2, AKAP5, MMP9, AKAP11, MPRIP, CCND1, GPNMB, INCENP, BIRC5, PDE8A	492	273	20240	1.95896	1	0.809258	0.798387
GOTERM_BP_DIRECT	GO:0006633~fatty acid biosynthetic process	6	1.12782	0.0355602	HACD1, MECR, ELOVL5, FASN, SCD2, LPL	492	75	20240	3.29106	1	0.813058	0.802136
GOTERM_BP_DIRECT	GO:0018105~peptidyl-serine phosphorylation	10	1.8797	0.0359497	DMPK, NEK6, PLK1, CDK1, BCL2, TTK, VRK1, CLSPN, AURKA, SRPK1	492	184	20240	2.23577	1	0.816134	0.805171
GOTERM_BP_DIRECT	GO:0006915~apoptotic process	25	4.69925	0.0369315	SGMS1, YBX3, AURKA, BAG4, SLK, OPA1, FAM162A, RFK, HELLS, GPX1, CADM1, AKTIP, NEK6, TNFSF12, EMP2, RRP1B, MMP9, TPX2, IFI27, BCL2, PMP22, CDK1, BIRC5, PPID, MCM2	492	666	20240	1.54423	1	0.832518	0.821335
GOTERM_BP_DIRECT	GO:0034101~erythrocyte homeostasis	3	0.56391	0.0383872	GPI1, RPS17, PRDX1	492	13	20240	9.49343	1	0.852035	0.840589
GOTERM_BP_DIRECT	GO:0045842~positive regulation of mitotic metaphase/anaphase transition	3	0.56391	0.0383872	CENPE, CDC23, UBE2C	492	13	20240	9.49343	1	0.852035	0.840589
GOTERM_BP_DIRECT	GO:0035987~endodermal cell differentiation	4	0.75188	0.0385958	FN1, HMGA2, MMP8, MMP9	492	31	20240	5.30816	1	0.852035	0.840589
GOTERM_BP_DIRECT	GO:0031623~receptor internalization	5	0.93985	0.0394062	CALCRL, LRP1, CD81, ITGB2, CD9	492	53	20240	3.88096	1	0.863967	0.852362
GOTERM_BP_DIRECT	GO:0001889~liver development	7	1.31579	0.0410726	MPST, CADM1, CCND1, PKD2, IGF2R, ZMPSTE24, SEC63	492	104	20240	2.76892	1	0.894376	0.882362
GOTERM_BP_DIRECT	GO:0070588~calcium ion transmembrane transport	7	1.31579	0.04271	PANX1, GRIN3B, ATP2B4, CACNA1A, ITPR3, PKD2, TPCN1	492	105	20240	2.74255	1	0.923747	0.911338
GOTERM_BP_DIRECT	GO:0051310~metaphase plate congression	3	0.56391	0.0440799	CENPE, CENPF, INCENP	492	14	20240	8.81533	1	0.926296	0.913853
GOTERM_BP_DIRECT	GO:0051122~hepoxilin biosynthetic process	3	0.56391	0.0440799	GSTM1, GSTP2, GSTP1	492	14	20240	8.81533	1	0.926296	0.913853
GOTERM_BP_DIRECT	GO:0051382~kinetochore assembly	3	0.56391	0.0440799	CENPE, CENPK, CENPA	492	14	20240	8.81533	1	0.926296	0.913853
GOTERM_BP_DIRECT	GO:0032355~response to estradiol	7	1.31579	0.0443878	GPI1, GPX1, CCND1, GSTP1, CAT, CTNNB1, EZH2	492	106	20240	2.71667	1	0.926296	0.913853
GOTERM_BP_DIRECT	GO:0009790~embryo development	6	1.12782	0.0449784	TPI1, TPM1, PGM3, PSEN2, BIRC5, CKS1B	492	80	20240	3.08537	1	0.926296	0.913853
GOTERM_BP_DIRECT	GO:0006306~DNA methylation	4	0.75188	0.0452279	HELLS, DNMT1, DNMT3L, EZH2	492	33	20240	4.98645	1	0.926296	0.913853
GOTERM_BP_DIRECT	GO:0042542~response to hydrogen peroxide	5	0.93985	0.0467462	GPX1, LIG1, CAT, BCL2, SDC1	492	56	20240	3.67305	1	0.926296	0.913853
GOTERM_BP_DIRECT	GO:0070098~chemokine-mediated signaling pathway	5	0.93985	0.0467462	CX3CR1, CCL9, CCL6, PPBP, CXCL5	492	56	20240	3.67305	1	0.926296	0.913853
GOTERM_BP_DIRECT	GO:0046166~glyceraldehyde-3-phosphate biosynthetic process	2	0.37594	0.0479305	TPI1, TKT	492	2	20240	41.1382	1	0.926296	0.913853
GOTERM_BP_DIRECT	GO:1904300~positive regulation of transcytosis	2	0.37594	0.0479305	LRP1, PTAFR	492	2	20240	41.1382	1	0.926296	0.913853
GOTERM_BP_DIRECT	GO:0061441~renal artery morphogenesis	2	0.37594	0.0479305	NRP1, PKD2	492	2	20240	41.1382	1	0.926296	0.913853
GOTERM_BP_DIRECT	GO:0019682~glyceraldehyde-3-phosphate metabolic process	2	0.37594	0.0479305	TPI1, TALDO1	492	2	20240	41.1382	1	0.926296	0.913853
GOTERM_BP_DIRECT	GO:0046105~thymidine biosynthetic process	2	0.37594	0.0479305	DTYMK, TK1	492	2	20240	41.1382	1	0.926296	0.913853
GOTERM_BP_DIRECT	GO:0097069~cellular response to thyroxine stimulus	2	0.37594	0.0479305	GCLC, GCLM	492	2	20240	41.1382	1	0.926296	0.913853
GOTERM_BP_DIRECT	GO:0006534~cysteine metabolic process	2	0.37594	0.0479305	GCLC, GCLM	492	2	20240	41.1382	1	0.926296	0.913853
GOTERM_BP_DIRECT	GO:0010755~regulation of plasminogen activation	2	0.37594	0.0479305	PLAU, PLAUR	492	2	20240	41.1382	1	0.926296	0.913853
GOTERM_BP_DIRECT	GO:0034238~macrophage fusion	2	0.37594	0.0479305	CD81, CD44	492	2	20240	41.1382	1	0.926296	0.913853
GOTERM_BP_DIRECT	GO:0050804~modulation of synaptic transmission	8	1.50376	0.0481364	CX3CR1, GRIN3B, PTPRS, PRKAR2B, CACNA1A, SLC7A11, BAIAP2, L1CAM	492	136	20240	2.41989	1	0.926296	0.913853
GOTERM_BP_DIRECT	GO:0030593~neutrophil chemotaxis	6	1.12782	0.0491244	CCL9, CCL6, ITGB2, SPP1, PPBP, CXCL5	492	82	20240	3.01011	1	0.926296	0.913853
GOTERM_BP_DIRECT	GO:0007568~aging	9	1.69173	0.0498158	GCLC, GPX1, APEX1, NPY, CAT, ITGB2, DICER1, GCLM, MMP9	492	166	20240	2.23038	1	0.926296	0.913853
GOTERM_BP_DIRECT	GO:0000083~regulation of transcription involved in G1/S transition of mitotic cell cycle	3	0.56391	0.0500623	NPAT, CDK18, E2F4	492	15	20240	8.22764	1	0.926296	0.913853
GOTERM_BP_DIRECT	GO:0032886~regulation of microtubule-based process	3	0.56391	0.0500623	CENPF, TACC3, TACC1	492	15	20240	8.22764	1	0.926296	0.913853
GOTERM_BP_DIRECT	GO:1902230~negative regulation of intrinsic apoptotic signaling pathway in response to DNA damage	3	0.56391	0.0500623	ATAD5, TRIM32, TPT1	492	15	20240	8.22764	1	0.926296	0.913853
GOTERM_BP_DIRECT	GO:0010389~regulation of G2/M transition of mitotic cell cycle	3	0.56391	0.0500623	CENPF, HACD1, CDK4	492	15	20240	8.22764	1	0.926296	0.913853
GOTERM_BP_DIRECT	GO:0032680~regulation of tumor necrosis factor production	3	0.56391	0.0500623	CX3CR1, CD300LD, TBC1D23	492	15	20240	8.22764	1	0.926296	0.913853
GOTERM_BP_DIRECT	GO:0032868~response to insulin	6	1.12782	0.0512791	SORT1, VPS13C, CAD, CAT, GCNT1, SLC2A1	492	83	20240	2.97385	1	0.943358	0.930686
GOTERM_BP_DIRECT	GO:0043388~positive regulation of DNA binding	4	0.75188	0.0523849	PLAUR, MMP8, MMP9, NME1	492	35	20240	4.70151	1	0.95275	0.939951
GOTERM_BP_DIRECT	GO:0046513~ceramide biosynthetic process	4	0.75188	0.0523849	SGMS1, SMPD1, SPTSSA, SGMS2	492	35	20240	4.70151	1	0.95275	0.939951
GOTERM_BP_DIRECT	GO:0034446~substrate adhesion-dependent cell spreading	5	0.93985	0.0547929	NRP1, FNDC3B, FN1, ITGB7, LAMC1	492	59	20240	3.48629	1	0.985349	0.972113
GOTERM_BP_DIRECT	GO:0051289~protein homotetramerization	5	0.93985	0.0547929	TK1, HPRT, PKD2, HSD17B10, ALDH9A1	492	59	20240	3.48629	1	0.985349	0.972113
GOTERM_BP_DIRECT	GO:0051225~spindle assembly	4	0.75188	0.0561556	TPX2, RCC1, DICER1, MAPRE2	492	36	20240	4.57091	1	0.990498	0.977192
GOTERM_BP_DIRECT	GO:0030644~cellular chloride ion homeostasis	3	0.56391	0.056317	SPP1, CACNA1A, CKB	492	16	20240	7.71341	1	0.990498	0.977192
GOTERM_BP_DIRECT	GO:0001522~pseudouridine synthesis	3	0.56391	0.056317	DKC1, GAR1, NOP10	492	16	20240	7.71341	1	0.990498	0.977192
GOTERM_BP_DIRECT	GO:0010458~exit from mitosis	3	0.56391	0.056317	EPS8, SPAST, UBE2C	492	16	20240	7.71341	1	0.990498	0.977192
GOTERM_BP_DIRECT	GO:0042254~ribosome biogenesis	7	1.31579	0.0572788	NOP58, DKC1, GAR1, WDR12, GLUL, NOP10, RPF1	492	113	20240	2.54838	1	1	0.986875
GOTERM_BP_DIRECT	GO:0010033~response to organic substance	6	1.12782	0.0580702	SPR, CDK4, SLC10A3, SPP1, GART, MMP9	492	86	20240	2.87011	1	1	0.986875
GOTERM_BP_DIRECT	GO:0001578~microtubule bundle formation	4	0.75188	0.0600516	SPAST, PRC1, PLK1, KIF20A	492	37	20240	4.44737	1	1	0.986875
GOTERM_BP_DIRECT	GO:0040014~regulation of multicellular organism growth	4	0.75188	0.0600516	FTO, SPR, CDK4, ZMPSTE24	492	37	20240	4.44737	1	1	0.986875
GOTERM_BP_DIRECT	GO:0007266~Rho protein signal transduction	5	0.93985	0.0605464	EPS8, RACGAP1, PDPN, CDC42EP3, BAIAP2	492	61	20240	3.37198	1	1	0.986875
GOTERM_BP_DIRECT	GO:0021549~cerebellum development	5	0.93985	0.0605464	PTPRS, ATIC, CKB, GART, IGF1R	492	61	20240	3.37198	1	1	0.986875
GOTERM_BP_DIRECT	GO:0043508~negative regulation of JUN kinase activity	3	0.56391	0.0628273	GSTP2, GSTP1, PTPN22	492	17	20240	7.25968	1	1	0.986875
GOTERM_BP_DIRECT	GO:0044319~wound healing, spreading of cells	3	0.56391	0.0628273	CEACAM1, PDPN, CD44	492	17	20240	7.25968	1	1	0.986875
GOTERM_BP_DIRECT	GO:0071320~cellular response to cAMP	5	0.93985	0.0635385	APEX1, PTAFR, AKAP9, ITPR3, PKD2	492	62	20240	3.3176	1	1	0.986875
GOTERM_BP_DIRECT	GO:0009058~biosynthetic process	4	0.75188	0.0640709	ALAS1, FASN, GOT2, GART	492	38	20240	4.33034	1	1	0.986875
GOTERM_BP_DIRECT	GO:0031069~hair follicle morphogenesis	4	0.75188	0.0640709	BCL2, CTNNB1, LAMC1, DICER1	492	38	20240	4.33034	1	1	0.986875
GOTERM_BP_DIRECT	GO:0043113~receptor clustering	4	0.75188	0.0640709	ITGB2, CACNA1A, ITGB7, AKAP5	492	38	20240	4.33034	1	1	0.986875
GOTERM_BP_DIRECT	GO:0006325~chromatin organization	15	2.81955	0.0646918	KDM5B, PBRM1, DNMT1, CBX5, KDM2B, ATAD2, ASH2L, LAMC1, ZFP518A, ZMPSTE24, KANSL2, ANP32E, PTMA, EZH2, HMGN1	492	367	20240	1.6814	1	1	0.986875
GOTERM_BP_DIRECT	GO:0007017~microtubule-based process	4	0.75188	0.0682109	TUBA1A, DCTN3, TUBG1, TUBA4A	492	39	20240	4.2193	1	1	0.986875
GOTERM_BP_DIRECT	GO:0070372~regulation of ERK1 and ERK2 cascade	4	0.75188	0.0682109	CEACAM1, GSTP1, FN1, L1CAM	492	39	20240	4.2193	1	1	0.986875
GOTERM_BP_DIRECT	GO:0021756~striatum development	3	0.56391	0.0695773	OGDH, SLC7A11, HPRT	492	18	20240	6.85637	1	1	0.986875
GOTERM_BP_DIRECT	GO:0035729~cellular response to hepatocyte growth factor stimulus	3	0.56391	0.0695773	NRP1, GCLC, GCLM	492	18	20240	6.85637	1	1	0.986875
GOTERM_BP_DIRECT	GO:1901475~pyruvate transmembrane transport	2	0.37594	0.0710289	SLC16A1, SLC16A3	492	3	20240	27.4255	1	1	0.986875
GOTERM_BP_DIRECT	GO:0006273~lagging strand elongation	2	0.37594	0.0710289	POLA1, LIG1	492	3	20240	27.4255	1	1	0.986875
GOTERM_BP_DIRECT	GO:0048021~regulation of melanin biosynthetic process	2	0.37594	0.0710289	CTNS, SLC7A11	492	3	20240	27.4255	1	1	0.986875
GOTERM_BP_DIRECT	GO:0051917~regulation of fibrinolysis	2	0.37594	0.0710289	PLAU, PLAUR	492	3	20240	27.4255	1	1	0.986875
GOTERM_BP_DIRECT	GO:0044752~response to human chorionic gonadotropin	2	0.37594	0.0710289	GCLC, GCLM	492	3	20240	27.4255	1	1	0.986875
GOTERM_BP_DIRECT	GO:0071460~cellular response to cell-matrix adhesion	2	0.37594	0.0710289	GSTP1, MMP9	492	3	20240	27.4255	1	1	0.986875
GOTERM_BP_DIRECT	GO:2000392~regulation of lamellipodium morphogenesis	2	0.37594	0.0710289	PDPN, CD44	492	3	20240	27.4255	1	1	0.986875
GOTERM_BP_DIRECT	GO:0031118~rRNA pseudouridine synthesis	2	0.37594	0.0710289	DKC1, NOP10	492	3	20240	27.4255	1	1	0.986875
GOTERM_BP_DIRECT	GO:1902850~microtubule cytoskeleton organization involved in mitosis	2	0.37594	0.0710289	CDK1, TACC3	492	3	20240	27.4255	1	1	0.986875
GOTERM_BP_DIRECT	GO:0000448~cleavage in ITS2 between 5.8S rRNA and LSU-rRNA of tricistronic rRNA transcript (SSU-rRNA, 5.8S rRNA, LSU-rRNA)	2	0.37594	0.0710289	NPM1, NOL9	492	3	20240	27.4255	1	1	0.986875
GOTERM_BP_DIRECT	GO:0036228~protein targeting to nuclear inner membrane	2	0.37594	0.0710289	TMEM147, NUP155	492	3	20240	27.4255	1	1	0.986875
GOTERM_BP_DIRECT	GO:0035873~lactate transmembrane transport	2	0.37594	0.0710289	SLC16A1, SLC16A3	492	3	20240	27.4255	1	1	0.986875
GOTERM_BP_DIRECT	GO:0031120~snRNA pseudouridine synthesis	2	0.37594	0.0710289	DKC1, NOP10	492	3	20240	27.4255	1	1	0.986875
GOTERM_BP_DIRECT	GO:0071335~hair follicle cell proliferation	2	0.37594	0.0710289	LAMC1, DICER1	492	3	20240	27.4255	1	1	0.986875
GOTERM_BP_DIRECT	GO:0038195~urokinase plasminogen activator signaling pathway	2	0.37594	0.0710289	PLAU, PLAUR	492	3	20240	27.4255	1	1	0.986875
GOTERM_BP_DIRECT	GO:1902227~negative regulation of macrophage colony-stimulating factor signaling pathway	2	0.37594	0.0710289	STAP1, TREM2	492	3	20240	27.4255	1	1	0.986875
GOTERM_BP_DIRECT	GO:2001234~negative regulation of apoptotic signaling pathway	4	0.75188	0.0724693	CX3CR1, BCL2, PSEN2, CTNNB1	492	40	20240	4.11382	1	1	0.986875
GOTERM_BP_DIRECT	GO:0002931~response to ischemia	5	0.93985	0.0729701	PANX1, CX3CR1, EIF4EBP1, BCL2, TREM2	492	65	20240	3.16448	1	1	0.986875
GOTERM_BP_DIRECT	GO:0007409~axonogenesis	7	1.31579	0.0744933	SHTN1, SPAST, MAP1A, STMN1, BCL2, IGF1R, ACTG1	492	121	20240	2.3799	1	1	0.986875
GOTERM_BP_DIRECT	GO:0007004~telomere maintenance via telomerase	3	0.56391	0.0765515	DKC1, GAR1, NOP10	492	19	20240	6.49551	1	1	0.986875
GOTERM_BP_DIRECT	GO:0006468~protein phosphorylation	23	4.32331	0.0767539	CDK18, DMPK, NEK6, PLK1, CDCA8, CSF2RB, TTK, VRK1, PKMYT1, PHKA2, IGF1R, AURKA, SRPK1, CDC25B, CSF2RB2, MAP3K15, SLK, CCND1, CDK4, INCENP, STK16, CDK1, BIRC5	492	652	20240	1.45119	1	1	0.986875
GOTERM_BP_DIRECT	GO:0007080~mitotic metaphase plate congression	4	0.75188	0.0768435	CENPE, NUDC, CDC23, CDCA8	492	41	20240	4.01348	1	1	0.986875
GOTERM_BP_DIRECT	GO:0048511~rhythmic process	8	1.50376	0.0795698	SETX, TOP2A, KDM5B, PSPC1, KLF9, CDK1, BTRC, EZH2	492	153	20240	2.15102	1	1	0.986875
GOTERM_BP_DIRECT	GO:0032465~regulation of cytokinesis	4	0.75188	0.081331	PRC1, PLK1, KIF20A, AURKA	492	42	20240	3.91792	1	1	0.986875
GOTERM_BP_DIRECT	GO:0031145~anaphase-promoting complex-dependent catabolic process	3	0.56391	0.0837352	CDC23, UBE2C, ANAPC1	492	20	20240	6.17073	1	1	0.986875
GOTERM_BP_DIRECT	GO:2000251~positive regulation of actin cytoskeleton reorganization	3	0.56391	0.0837352	NRP1, STAP1, BAIAP2	492	20	20240	6.17073	1	1	0.986875
GOTERM_BP_DIRECT	GO:1904646~cellular response to beta-amyloid	4	0.75188	0.085929	LRP1, CACNA1A, TREM2, IGF1R	492	43	20240	3.82681	1	1	0.986875
GOTERM_BP_DIRECT	GO:0008360~regulation of cell shape	8	1.50376	0.086116	EPS8, MYO10, TPM1, PDPN, CDC42EP3, FN1, BAIAP2, ZMPSTE24	492	156	20240	2.10965	1	1	0.986875
GOTERM_BP_DIRECT	GO:0051592~response to calcium ion	5	0.93985	0.0865815	CCND1, SDC1, ITPR3, ACTG1, SLC25A13	492	69	20240	2.98103	1	1	0.986875
GOTERM_BP_DIRECT	GO:0050901~leukocyte tethering or rolling	3	0.56391	0.0911141	CX3CR1, GCNT1, ITGB7	492	21	20240	5.87689	1	1	0.986875
GOTERM_BP_DIRECT	GO:0007041~lysosomal transport	3	0.56391	0.0911141	LRP1, VPS53, IGF2R	492	21	20240	5.87689	1	1	0.986875
GOTERM_BP_DIRECT	GO:0001913~T cell mediated cytotoxicity	3	0.56391	0.0911141	SERPINB9B, EMP2, HPRT	492	21	20240	5.87689	1	1	0.986875
GOTERM_BP_DIRECT	GO:0051409~response to nitrosative stress	2	0.37594	0.093568	GCLC, GCLM	492	4	20240	20.5691	1	1	0.986875
GOTERM_BP_DIRECT	GO:1905521~regulation of macrophage migration	2	0.37594	0.093568	CD81, CD9	492	4	20240	20.5691	1	1	0.986875
GOTERM_BP_DIRECT	GO:0033499~galactose catabolic process via UDP-galactose	2	0.37594	0.093568	GALM, GALK1	492	4	20240	20.5691	1	1	0.986875
GOTERM_BP_DIRECT	GO:0046654~tetrahydrofolate biosynthetic process	2	0.37594	0.093568	ATIC, GART	492	4	20240	20.5691	1	1	0.986875
GOTERM_BP_DIRECT	GO:0035112~genitalia morphogenesis	2	0.37594	0.093568	TIFAB, CTNNB1	492	4	20240	20.5691	1	1	0.986875
GOTERM_BP_DIRECT	GO:0002859~negative regulation of natural killer cell mediated cytotoxicity directed against tumor cell target	2	0.37594	0.093568	CEACAM1, HAVCR2	492	4	20240	20.5691	1	1	0.986875
GOTERM_BP_DIRECT	GO:0000720~pyrimidine dimer repair by nucleotide-excision repair	2	0.37594	0.093568	XPC, HMGN1	492	4	20240	20.5691	1	1	0.986875
GOTERM_BP_DIRECT	GO:0032776~DNA methylation on cytosine	2	0.37594	0.093568	DNMT1, DNMT3L	492	4	20240	20.5691	1	1	0.986875
GOTERM_BP_DIRECT	GO:0043547~positive regulation of GTPase activity	9	1.69173	0.0964212	CCL9, CCL6, CAV2, RGS1, RALGAPA2, ITGA6, MAPRE2, ARHGAP6, EZH2	492	192	20240	1.92835	1	1	0.986875
GOTERM_BP_DIRECT	GO:0002523~leukocyte migration involved in inflammatory response	3	0.56391	0.0986745	ITGB2, NLRP3, PPBP	492	22	20240	5.60976	1	1	0.986875
GOTERM_BP_DIRECT	GO:0071577~zinc II ion transmembrane transport	3	0.56391	0.0986745	SLC39A6, SLC39A11, SLC39A10	492	22	20240	5.60976	1	1	0.986875
GOTERM_BP_DIRECT	GO:0007020~microtubule nucleation	3	0.56391	0.0986745	TPX2, AKAP9, TUBG1	492	22	20240	5.60976	1	1	0.986875
GOTERM_BP_DIRECT	GO:0051893~regulation of focal adhesion assembly	3	0.56391	0.0986745	SLK, VCL, ACTG1	492	22	20240	5.60976	1	1	0.986875

## Sheet: C2_1
Category	Term	Count	%	PValue	Genes	List Total	Pop Hits	Pop Total	Fold Enrichment	Bonferroni	Benjamini	FDR
GOTERM_BP_DIRECT	GO:0006260~DNA replication	11	3.49206	8.01885e-06	POLA1, FAM111A, RRM1, FEN1, PCNA, LIG1, MCM7, RPA1, MCM10, MCM6, MCM2	287	120	20240	6.46458	0.0154599	0.0155806	0.0155646
GOTERM_BP_DIRECT	GO:0006270~DNA replication initiation	6	1.90476	2.2922e-05	POLA1, MCM7, MCM10, MCM6, TOPBP1, MCM2	287	25	20240	16.9254	0.0435606	0.0222687	0.0222458
GOTERM_BP_DIRECT	GO:0006629~lipid metabolic process	26	8.25397	4.16763e-05	IL1RN, INSIG2, HEXB, PIK3CD, LPL, MSMO1, ACAT1, UGCG, LIPE, HPGDS, CPT2, PSAP, B3GALNT1, SRD5A3, DDHD2, PTGR2, PRDX6, SGPP1, CYP51, ACLY, FABP5, CNEP1R1, LPCAT2, DAGLB, ST6GALNAC4, PLCB2	287	727	20240	2.52213	0.0777867	0.0269923	0.0269646
GOTERM_BP_DIRECT	GO:0034976~response to endoplasmic reticulum stress	8	2.53968	0.000307424	PDIA3, SDF2L1, HSPA5, ABL1, PIK3R2, P4HB, PDIA6, PDIA4	287	91	20240	6.19979	0.449769	0.149331	0.149177
GOTERM_BP_DIRECT	GO:0006486~protein glycosylation	9	2.85714	0.000747913	GALNT7, GMPPB, B3GALNT1, GALNT2, MAN2A1, GCNT1, RPN1, ST6GALNAC4, DDOST	287	137	20240	4.63287	0.766305	0.290639	0.29034
GOTERM_BP_DIRECT	GO:0007049~cell cycle	21	6.66667	0.00104879	CDKN2D, TIPIN, CENPW, MCM7, LIG1, UHRF1, PRKCE, NEK6, SIAH2, SMC2, CENPE, TPX2, KAT2B, RGS2, CCND1, HAUS8, CDK1, MCM6, APPL2, MCM2, E2F8	287	653	20240	2.26796	0.869824	0.339633	0.339284
GOTERM_BP_DIRECT	GO:0008152~metabolic process	10	3.1746	0.0014072	ZRANB3, HK3, NDST1, RRM1, NAGLU, MAN2A1, HEXB, FUCA2, MAN2B1, PRDX6	287	187	20240	3.77126	0.935178	0.390598	0.390196
GOTERM_BP_DIRECT	GO:0008283~cell proliferation	14	4.44444	0.00165985	MAP2K1, MCM7, CEP120, MCM10, NDST1, ASPH, CCND1, CDK1, ENPP1, TGFBI, TNS3, APPL2, E2F8, BCL2L1	287	354	20240	2.78903	0.960354	0.403137	0.402722
GOTERM_BP_DIRECT	GO:0030163~protein catabolic process	8	2.53968	0.00192887	MMP13, SIAH2, AXIN1, SYVN1, TPP1, MMP8, MMP9, CTSB	287	124	20240	4.54985	0.976515	0.416421	0.415992
GOTERM_BP_DIRECT	GO:0006268~DNA unwinding involved in DNA replication	4	1.26984	0.00352383	MCM7, RPA1, MCM6, MCM2	287	22	20240	12.8223	0.99895	0.597304	0.596689
GOTERM_BP_DIRECT	GO:1904382~mannose trimming involved in glycoprotein ERAD pathway	3	0.952381	0.00398719	EDEM1, EDEM2, MAN1C1	287	7	20240	30.224	0.999575	0.597304	0.596689
GOTERM_BP_DIRECT	GO:0030203~glycosaminoglycan metabolic process	3	0.952381	0.00398719	NDST1, NAGLU, HEXB	287	7	20240	30.224	0.999575	0.597304	0.596689
GOTERM_BP_DIRECT	GO:0071310~cellular response to organic substance	5	1.5873	0.00399637	CCND1, NAGLU, PSAP, CALR, CD68	287	46	20240	7.66551	0.999582	0.597304	0.596689
GOTERM_BP_DIRECT	GO:0030574~collagen catabolic process	5	1.5873	0.00432036	MMP12, MMP13, MMP8, MMP9, CTSB	287	47	20240	7.50241	0.999778	0.599604	0.598987
GOTERM_BP_DIRECT	GO:0007030~Golgi organization	7	2.22222	0.004962	NAGLU, TANGO2, LMAN2, RAB29, TMED3, TMED7, TMED4	287	111	20240	4.44737	0.999937	0.619479	0.618841
GOTERM_BP_DIRECT	GO:0019538~protein metabolic process	4	1.26984	0.00510121	AGBL5, MMP13, NAGLU, HEXB	287	25	20240	11.2836	0.999952	0.619479	0.618841
GOTERM_BP_DIRECT	GO:0030433~ubiquitin-dependent ERAD pathway	6	1.90476	0.00581695	HSPA5, EDEM1, SYVN1, CALR, UBQLN2, HSP90B1	287	81	20240	5.2239	0.999988	0.664843	0.664159
GOTERM_BP_DIRECT	GO:0006888~ER to Golgi vesicle-mediated transport	7	2.22222	0.00639243	GOLT1B, LMAN2, ERP29, TMED3, P4HB, TMED7, TMED4	287	117	20240	4.2193	0.999996	0.690027	0.689317
GOTERM_BP_DIRECT	GO:0030261~chromosome condensation	4	1.26984	0.00704321	TOP2A, NCAPH2, CDK1, SMC2	287	28	20240	10.0747	0.999999	0.720261	0.71952
GOTERM_BP_DIRECT	GO:0006013~mannose metabolic process	3	0.952381	0.00830805	MAN2A1, MAN1C1, MAN2B1	287	10	20240	21.1568	1	0.791061	0.790247
GOTERM_BP_DIRECT	GO:0010971~positive regulation of G2/M transition of mitotic cell cycle	4	1.26984	0.00854981	RRM1, CCND1, CDK1, LMNB1	287	30	20240	9.40302	1	0.791061	0.790247
GOTERM_BP_DIRECT	GO:0006986~response to unfolded protein	5	1.5873	0.00910918	TRAM1, EDEM1, EDEM2, SYVN1, MANF	287	58	20240	6.07954	1	0.791429	0.790614
GOTERM_BP_DIRECT	GO:0045453~bone resorption	4	1.26984	0.00936843	RAB3D, ENPP1, TPP1, TNS3	287	31	20240	9.0997	1	0.791429	0.790614
GOTERM_BP_DIRECT	GO:0000727~double-strand break repair via break-induced replication	3	0.952381	0.0119604	MCM7, MCM6, MCM2	287	12	20240	17.6307	1	0.941158	0.94019
GOTERM_BP_DIRECT	GO:0050885~neuromuscular process controlling balance	5	1.5873	0.0121096	APLP2, HEXB, PSAP, ABL1, TPP1	287	63	20240	5.59704	1	0.941158	0.94019
GOTERM_BP_DIRECT	GO:0006099~tricarboxylic acid cycle	4	1.26984	0.013089	ACLY, SUCLA2, DLAT, SDHD	287	35	20240	8.05973	1	0.950108	0.94913
GOTERM_BP_DIRECT	GO:0000731~DNA synthesis involved in DNA repair	3	0.952381	0.0140043	CDKN2D, POLA1, RRM1	287	13	20240	16.2745	1	0.950108	0.94913
GOTERM_BP_DIRECT	GO:0030174~regulation of DNA-dependent DNA replication initiation	3	0.952381	0.0140043	MCM7, MCM6, MCM2	287	13	20240	16.2745	1	0.950108	0.94913
GOTERM_BP_DIRECT	GO:0032526~response to retinoic acid	5	1.5873	0.0141807	CDKN2D, NCOA1, DNAAF2, SLC10A3, IGF2R	287	66	20240	5.34262	1	0.950108	0.94913
GOTERM_BP_DIRECT	GO:0001889~liver development	6	1.90476	0.0160991	CADM1, CCND1, NAGLU, MAN2A1, IGF2R, ACAT1	287	104	20240	4.06861	1	0.993201	0.992178
GOTERM_BP_DIRECT	GO:0051984~positive regulation of chromosome segregation	3	0.952381	0.0161875	CENPE, NCAPH2, SMC2	287	14	20240	15.112	1	0.993201	0.992178
GOTERM_BP_DIRECT	GO:0045740~positive regulation of DNA replication	4	1.26984	0.0163574	CST3, BCAR3, PCNA, CDK1	287	38	20240	7.42344	1	0.993201	0.992178
GOTERM_BP_DIRECT	GO:0006979~response to oxidative stress	7	2.22222	0.0171886	CST3, MAP2K1, ALS2, NDUFA12, ABL1, MMP9, PRDX6	287	145	20240	3.40454	1	1	0.999485
GOTERM_BP_DIRECT	GO:0006974~cellular response to DNA damage stimulus	15	4.7619	0.0185035	ZRANB3, TOP2A, FEN1, TIPIN, PCNA, MCM7, LIG1, UHRF1, FANCA, RPA1, MCM10, FAM111A, CCND1, ABL1, TOPBP1	287	528	20240	2.00348	1	1	0.999485
GOTERM_BP_DIRECT	GO:0031297~replication fork processing	4	1.26984	0.0187674	ZRANB3, FAM111A, TIPIN, PCNA	287	40	20240	7.05226	1	1	0.999485
GOTERM_BP_DIRECT	GO:0032609~interferon-gamma production	4	1.26984	0.0200422	SASH3, ABL1, ENPP1, GADD45G	287	41	20240	6.88026	1	1	0.999485
GOTERM_BP_DIRECT	GO:0046330~positive regulation of JNK cascade	6	1.90476	0.0207397	MAPKBP1, AXIN1, MMP8, MAP3K11, LMNB1, GADD45G	287	111	20240	3.81204	1	1	0.999485
GOTERM_BP_DIRECT	GO:0071407~cellular response to organic cyclic compound	5	1.5873	0.0207548	P2RY6, NAGLU, MBD2, CDK1, CCL2	287	74	20240	4.76504	1	1	0.999485
GOTERM_BP_DIRECT	GO:0043410~positive regulation of MAPK cascade	8	2.53968	0.0233354	BCAR3, NDST1, MAP2K1, IGFBP4, PRKCE, PSAP, MMP8, GADD45G	287	199	20240	2.83508	1	1	0.999485
GOTERM_BP_DIRECT	GO:0051402~neuron apoptotic process	6	1.90476	0.02535	APAF1, HSPA5, ABL1, ENPP1, BCL2L1, CTSB	287	117	20240	3.61655	1	1	0.999485
GOTERM_BP_DIRECT	GO:0006457~protein folding	6	1.90476	0.02535	PDIA3, PPIH, P4HB, CALR, PDIA4, HSP90B1	287	117	20240	3.61655	1	1	0.999485
GOTERM_BP_DIRECT	GO:0018279~protein N-linked glycosylation via asparagine	3	0.952381	0.0262275	OST4, RPN1, DDOST	287	18	20240	11.7538	1	1	0.999485
GOTERM_BP_DIRECT	GO:2000134~negative regulation of G1/S transition of mitotic cell cycle	4	1.26984	0.0271151	ZC3H12D, CTDSPL, CCL2, FBXO7	287	46	20240	6.1324	1	1	0.999485
GOTERM_BP_DIRECT	GO:0006508~proteolysis	16	5.07937	0.0280805	C1RA, PCSK7, MMP8, MMP9, MMP12, AGBL5, FAM111A, MMP13, PLAU, CPD, RNPEP, PIGK, TPP1, AGA, CTSB, SEC11C	287	612	20240	1.84373	1	1	0.999485
GOTERM_BP_DIRECT	GO:0007626~locomotory behavior	6	1.90476	0.0287612	ALS2, NAGLU, APLP2, HEXB, DDHD2, ETV5	287	121	20240	3.49699	1	1	0.999485
GOTERM_BP_DIRECT	GO:0019433~triglyceride catabolic process	3	0.952381	0.029044	LIPE, DDHD2, LPL	287	19	20240	11.1352	1	1	0.999485
GOTERM_BP_DIRECT	GO:0016042~lipid catabolic process	6	1.90476	0.0296572	LIPE, DDHD2, LPL, DAGLB, PLCB2, PRDX6	287	122	20240	3.46833	1	1	0.999485
GOTERM_BP_DIRECT	GO:0014070~response to organic cyclic compound	5	1.5873	0.0300725	VKORC1, CDK1, DUSP6, TAF2, ACAT1	287	83	20240	4.24835	1	1	0.999485
GOTERM_BP_DIRECT	GO:0007507~heart development	10	3.1746	0.0304486	KAT2B, NDST1, MAP2K1, PCNA, MMP13, NAGLU, MBD2, ENPP1, MMP9, WDR11	287	306	20240	2.30466	1	1	0.999485
GOTERM_BP_DIRECT	GO:0031100~animal organ regeneration	4	1.26984	0.0319165	CCND1, CDK1, CCL2, IGF2R	287	49	20240	5.75695	1	1	0.999485
GOTERM_BP_DIRECT	GO:0005975~carbohydrate metabolic process	8	2.53968	0.0335558	HK3, MAN2A1, EDEM1, HEXB, FUCA2, EDEM2, MAN2B1, DLAT	287	215	20240	2.6241	1	1	0.999485
GOTERM_BP_DIRECT	GO:0007041~lysosomal transport	3	0.952381	0.0350173	ALS2, PSAP, IGF2R	287	21	20240	10.0747	1	1	0.999485
GOTERM_BP_DIRECT	GO:0007040~lysosome organization	4	1.26984	0.0371318	NAGLU, HEXB, TPP1, CHMP5	287	52	20240	5.42482	1	1	0.999485
GOTERM_BP_DIRECT	GO:0060322~head development	3	0.952381	0.0381666	AXIN1, SSBP3, WDR11	287	22	20240	9.61672	1	1	0.999485
GOTERM_BP_DIRECT	GO:0031589~cell-substrate adhesion	3	0.952381	0.0414196	PRKCE, ITGA6, PRKX	287	23	20240	9.19861	1	1	0.999485
GOTERM_BP_DIRECT	GO:0006298~mismatch repair	3	0.952381	0.0414196	RNASEH2C, PCNA, RPA1	287	23	20240	9.19861	1	1	0.999485
GOTERM_BP_DIRECT	GO:0006273~lagging strand elongation	2	0.634921	0.0417972	POLA1, LIG1	287	3	20240	47.0151	1	1	0.999485
GOTERM_BP_DIRECT	GO:1904154~positive regulation of retrograde protein transport, ER to cytosol	2	0.634921	0.0417972	EDEM1, EDEM2	287	3	20240	47.0151	1	1	0.999485
GOTERM_BP_DIRECT	GO:0097466~ubiquitin-dependent glycoprotein ERAD pathway	2	0.634921	0.0417972	EDEM1, EDEM2	287	3	20240	47.0151	1	1	0.999485
GOTERM_BP_DIRECT	GO:0015031~protein transport	16	5.07937	0.042233	TRAM1, NUP107, GOLT1B, RAB3D, VTA1, CMTM6, SNX24, PEX2, PIK3R2, HEATR5B, LMAN2, RAB29, TMED3, UNC119, TMED4, CHMP5	287	646	20240	1.74669	1	1	0.999485
GOTERM_BP_DIRECT	GO:0009306~protein secretion	4	1.26984	0.0427552	TANGO2, RAB3D, PSAP, ERP29	287	55	20240	5.12892	1	1	0.999485
GOTERM_BP_DIRECT	GO:0010243~response to organonitrogen compound	3	0.952381	0.0482223	VKORC1, CCND1, CDK1	287	25	20240	8.46272	1	1	0.999485
GOTERM_BP_DIRECT	GO:0031647~regulation of protein stability	5	1.5873	0.0487823	CENPE, ASPH, CMTM6, FBXO7, DDOST	287	97	20240	3.63519	1	1	0.999485
GOTERM_BP_DIRECT	GO:0042474~middle ear morphogenesis	3	0.952381	0.0517653	NAGLU, INSIG2, ENPP1	287	26	20240	8.13723	1	1	0.999485
GOTERM_BP_DIRECT	GO:0006281~DNA repair	11	3.49206	0.0523096	ZRANB3, FAM111A, RRM1, FEN1, PCNA, LIG1, UHRF1, RPA1, ABL1, FANCA, TOPBP1	287	391	20240	1.98401	1	1	0.999485
GOTERM_BP_DIRECT	GO:0006493~protein O-linked glycosylation	4	1.26984	0.055194	GALNT7, B3GALNT1, C1GALT1C1, GALNT2	287	61	20240	4.62444	1	1	0.999485
GOTERM_BP_DIRECT	GO:0006272~leading strand elongation	2	0.634921	0.055339	POLA1, PCNA	287	4	20240	35.2613	1	1	0.999485
GOTERM_BP_DIRECT	GO:0030201~heparan sulfate proteoglycan metabolic process	2	0.634921	0.055339	NAGLU, SULF2	287	4	20240	35.2613	1	1	0.999485
GOTERM_BP_DIRECT	GO:0051309~female meiosis chromosome separation	2	0.634921	0.055339	TOP2A, NCAPH2	287	4	20240	35.2613	1	1	0.999485
GOTERM_BP_DIRECT	GO:1903905~positive regulation of establishment of T cell polarity	2	0.634921	0.055339	DOCK8, ABL1	287	4	20240	35.2613	1	1	0.999485
GOTERM_BP_DIRECT	GO:0002502~peptide antigen assembly with MHC class I protein complex	2	0.634921	0.055339	PDIA3, CALR	287	4	20240	35.2613	1	1	0.999485
GOTERM_BP_DIRECT	GO:1904380~endoplasmic reticulum mannose trimming	2	0.634921	0.055339	EDEM1, EDEM2	287	4	20240	35.2613	1	1	0.999485
GOTERM_BP_DIRECT	GO:2000427~positive regulation of apoptotic cell clearance	2	0.634921	0.055339	CCL2, CD300LF	287	4	20240	35.2613	1	1	0.999485
GOTERM_BP_DIRECT	GO:1903334~positive regulation of protein folding	2	0.634921	0.055339	PDIA3, PDIA4	287	4	20240	35.2613	1	1	0.999485
GOTERM_BP_DIRECT	GO:2000345~regulation of hepatocyte proliferation	2	0.634921	0.055339	PLAU, SULF2	287	4	20240	35.2613	1	1	0.999485
GOTERM_BP_DIRECT	GO:0002437~inflammatory response to antigenic stimulus	3	0.952381	0.0553982	IL1RN, ENPP1, CD68	287	27	20240	7.83585	1	1	0.999485
GOTERM_BP_DIRECT	GO:0043547~positive regulation of GTPase activity	7	2.22222	0.0555741	BCAR3, MAP2K1, SEMA4D, ALS2, DOCK8, CCL2, ITGA6	287	192	20240	2.57114	1	1	0.999485
GOTERM_BP_DIRECT	GO:0051301~cell division	11	3.49206	0.0580126	CENPE, TPX2, TIPIN, CENPW, LIG1, CCND1, HAUS8, PRKCE, NEK6, CDK1, SMC2	287	399	20240	1.94423	1	1	0.999485
GOTERM_BP_DIRECT	GO:0046686~response to cadmium ion	3	0.952381	0.0591178	PCNA, SORD, CDK1	287	28	20240	7.556	1	1	0.999485
GOTERM_BP_DIRECT	GO:0042776~mitochondrial ATP synthesis coupled proton transport	4	1.26984	0.0596829	NDUFA12, NDUFB5, NDUFA1, SDHD	287	63	20240	4.47763	1	1	0.999485
GOTERM_BP_DIRECT	GO:0043065~positive regulation of apoptotic process	11	3.49206	0.0604793	TOP2A, NCOA1, OLFM1, ABL1, ITGA6, MMP9, DUSP6, MAP3K11, IGF2R, BCL2L1, GADD45G	287	402	20240	1.92972	1	1	0.999485
GOTERM_BP_DIRECT	GO:0032355~response to estradiol	5	1.5873	0.0635344	NCOA1, PCNA, CCND1, MBD2, CALR	287	106	20240	3.32654	1	1	0.999485
GOTERM_BP_DIRECT	GO:0007229~integrin-mediated signaling pathway	5	1.5873	0.065303	TEC, PTPRA, ABL1, ITGAX, ITGA6	287	107	20240	3.29545	1	1	0.999485
GOTERM_BP_DIRECT	GO:1900186~negative regulation of clathrin-dependent endocytosis	2	0.634921	0.0686901	UNC119, UBQLN2	287	5	20240	28.2091	1	1	0.999485
GOTERM_BP_DIRECT	GO:0046340~diacylglycerol catabolic process	2	0.634921	0.0686901	LIPE, DAGLB	287	5	20240	28.2091	1	1	0.999485
GOTERM_BP_DIRECT	GO:1900077~negative regulation of cellular response to insulin stimulus	2	0.634921	0.0686901	LPL, APPL2	287	5	20240	28.2091	1	1	0.999485
GOTERM_BP_DIRECT	GO:1902975~mitotic DNA replication initiation	2	0.634921	0.0686901	POLA1, MCM2	287	5	20240	28.2091	1	1	0.999485
GOTERM_BP_DIRECT	GO:0035621~ER to Golgi ceramide transport	2	0.634921	0.0686901	GLTP, SGPP1	287	5	20240	28.2091	1	1	0.999485
GOTERM_BP_DIRECT	GO:0035987~endodermal cell differentiation	3	0.952381	0.0707657	MAP2K1, MMP8, MMP9	287	31	20240	6.82477	1	1	0.999485
GOTERM_BP_DIRECT	GO:0016126~sterol biosynthetic process	3	0.952381	0.0748013	INSIG2, MSMO1, CYP51	287	32	20240	6.6115	1	1	0.999485
GOTERM_BP_DIRECT	GO:0000165~MAPK cascade	5	1.5873	0.0764462	MAP2K1, IGFBP4, PRKCE, CCL2, MAP3K11	287	113	20240	3.12047	1	1	0.999485
GOTERM_BP_DIRECT	GO:0032869~cellular response to insulin stimulus	5	1.5873	0.0783908	KAT2B, INSIG2, CCL2, ENPP1, PIK3R2	287	114	20240	3.0931	1	1	0.999485
GOTERM_BP_DIRECT	GO:0009410~response to xenobiotic stimulus	9	2.85714	0.0817034	MCM7, CCND1, SORD, ABL1, CDK1, LPL, CALR, MMP9, DUSP6	287	317	20240	2.00222	1	1	0.999485
GOTERM_BP_DIRECT	GO:0010032~meiotic chromosome condensation	2	0.634921	0.0818532	NCAPH2, SMC2	287	6	20240	23.5075	1	1	0.999485
GOTERM_BP_DIRECT	GO:0001922~B-1 B cell homeostasis	2	0.634921	0.0818532	ABL1, ENPP1	287	6	20240	23.5075	1	1	0.999485
GOTERM_BP_DIRECT	GO:1903895~negative regulation of IRE1-mediated unfolded protein response	2	0.634921	0.0818532	HSPA5, PDIA6	287	6	20240	23.5075	1	1	0.999485
GOTERM_BP_DIRECT	GO:0006271~DNA strand elongation involved in DNA replication	2	0.634921	0.0818532	POLA1, MCM7	287	6	20240	23.5075	1	1	0.999485
GOTERM_BP_DIRECT	GO:0006266~DNA ligation	2	0.634921	0.0818532	TOP2A, LIG1	287	6	20240	23.5075	1	1	0.999485
GOTERM_BP_DIRECT	GO:0002322~B cell proliferation involved in immune response	2	0.634921	0.0818532	CD180, ABL1	287	6	20240	23.5075	1	1	0.999485
GOTERM_BP_DIRECT	GO:0018158~protein oxidation	2	0.634921	0.0818532	NAGLU, SUMF1	287	6	20240	23.5075	1	1	0.999485
GOTERM_BP_DIRECT	GO:0045785~positive regulation of cell adhesion	4	1.26984	0.0818813	TPM1, CCL2, PIK3R2, P4HB	287	72	20240	3.91792	1	1	0.999485
GOTERM_BP_DIRECT	GO:0008286~insulin receptor signaling pathway	4	1.26984	0.0818813	BCAR3, MAP2K1, PTPRA, PIK3R2	287	72	20240	3.91792	1	1	0.999485
GOTERM_BP_DIRECT	GO:0006284~base-excision repair	3	0.952381	0.0830847	FEN1, LIG1, RPA1	287	34	20240	6.22259	1	1	0.999485
GOTERM_BP_DIRECT	GO:0030335~positive regulation of cell migration	8	2.53968	0.0863543	MAP2K1, SEMA4D, HSPA5, PLAU, ITGAX, PIK3CD, ITGA6, MMP9	287	268	20240	2.10515	1	1	0.999485
GOTERM_BP_DIRECT	GO:0032508~DNA duplex unwinding	3	0.952381	0.0873269	MCM7, MCM6, MCM2	287	35	20240	6.0448	1	1	0.999485
GOTERM_BP_DIRECT	GO:0008203~cholesterol metabolic process	5	1.5873	0.0884791	LIPE, INSIG2, APLP2, MSMO1, CYP51	287	119	20240	2.96314	1	1	0.999485
GOTERM_BP_DIRECT	GO:0033004~negative regulation of mast cell activation	2	0.634921	0.0948308	MILR1, CD300LF	287	7	20240	20.1493	1	1	0.999485
GOTERM_BP_DIRECT	GO:0042985~negative regulation of amyloid precursor protein biosynthetic process	2	0.634921	0.0948308	ITM2B, ITM2C	287	7	20240	20.1493	1	1	0.999485
GOTERM_BP_DIRECT	GO:0006085~acetyl-CoA biosynthetic process	2	0.634921	0.0948308	ACLY, ACAT1	287	7	20240	20.1493	1	1	0.999485
GOTERM_BP_DIRECT	GO:1900452~regulation of long term synaptic depression	2	0.634921	0.0948308	GNAL, BCL2L1	287	7	20240	20.1493	1	1	0.999485
GOTERM_BP_DIRECT	GO:0010543~regulation of platelet activation	2	0.634921	0.0948308	FUNDC2, TEC	287	7	20240	20.1493	1	1	0.999485
GOTERM_BP_DIRECT	GO:1903575~cornified envelope assembly	2	0.634921	0.0948308	UGCG, PSAP	287	7	20240	20.1493	1	1	0.999485
GOTERM_BP_DIRECT	GO:0070527~platelet aggregation	3	0.952381	0.0959987	PDIA3, PDIA6, PDIA4	287	37	20240	5.71805	1	1	0.999485

## Sheet: C2_2
Category	Term	Count	%	PValue	Genes	List Total	Pop Hits	Pop Total	Fold Enrichment	Bonferroni	Benjamini	FDR
GOTERM_BP_DIRECT	GO:0042254~ribosome biogenesis	15	4.43787	2.32201e-09	ZFP622, NOP14, NVL, GNL2, SDAD1, WDR43, GTPBP4, MRPL10, MYBBP1A, EIF6, MPHOSPH10, SURF6, TSR1, RIOK2, DCAF13	314	113	20240	8.55645	4.58595e-06	4.58596e-06	4.56506e-06
GOTERM_BP_DIRECT	GO:0006364~rRNA processing	15	4.43787	1.60664e-07	WDR36, NOP14, NVL, DIS3, CHD7, DDX21, DDX54, NPM3, UTP18, WDR43, FBL, PDCD11, MPHOSPH10, RPP38, DCAF13	314	157	20240	6.15846	0.000317261	0.000158655	0.000157932
GOTERM_BP_DIRECT	GO:0045944~positive regulation of transcription from RNA polymerase II promoter	45	13.3136	3.25446e-07	ACVRL1, CEBPA, RARG, GMEB1, KDM1A, ZFP407, CHD7, DDX21, NR2C2, PKD1, BACH1, ETS2, RELB, IKBKB, DVL2, HIVEP2, JUNB, ZBTB18, KLF13, MGA, TFEB, TSC2, INHBA, INO80, KLF4, KLF2, FOSL2, NFKB2, HCFC1, ASXL1, KLF7, CNOT7, MYBBP1A, TNIP2, IL1B, AGO2, REL, TAF7, CEBPZ, ZFP212, ATF5, NFE2L1, ATF4, TLR2, ZFP451	314	1257	20240	2.30759	0.000642549	0.000214252	0.000213276
GOTERM_BP_DIRECT	GO:0042274~ribosomal small subunit biogenesis	10	2.95858	1.83761e-06	FBL, NOM1, WDR36, NOP14, MPHOSPH10, SURF6, RIOK2, WDR46, UTP18, WDR43	314	73	20240	8.82995	0.00362271	0.000907321	0.000903186
GOTERM_BP_DIRECT	GO:0000398~mRNA splicing, via spliceosome	12	3.5503	0.000124512	SART1, ZRSR2, GCFC2, PRPF38B, PRPF31, CASC3, USP39, SNRPC, RNPC3, CACTIN, CRNKL1, U2AF1L4	314	181	20240	4.2735	0.218021	0.0491823	0.0489582
GOTERM_BP_DIRECT	GO:0008285~negative regulation of cell proliferation	19	5.6213	0.00015232	PPP1R15A, ACVRL1, CEBPA, RARG, CDKN1A, BTG1, KLF13, DUSP1, CAV1, TSC2, INHBA, KLF4, GTPBP4, CNOT7, DNAJA3, IL1B, NUPR1, ATF5, TLR2	314	433	20240	2.82844	0.259815	0.0501387	0.0499102
GOTERM_BP_DIRECT	GO:0042273~ribosomal large subunit biogenesis	6	1.77515	0.000190032	ZFP622, EIF6, NVL, SURF6, SDAD1, GTPBP4	314	35	20240	11.05	0.31295	0.0536161	0.0533718
GOTERM_BP_DIRECT	GO:0006366~transcription from RNA polymerase II promoter	13	3.84615	0.000378323	KLF13, KDM1A, CHD7, CCDC124, TSC2, DDX21, INHBA, KLF4, FOSL2, TAF7, SQSTM1, JUNB, ATF4	314	240	20240	3.49151	0.52637	0.0933985	0.0929729
GOTERM_BP_DIRECT	GO:0008380~RNA splicing	14	4.14201	0.00047526	ZRSR2, PRPF38B, ZFP638, CASC3, USP39, CRNKL1, SART1, GCFC2, DHX15, PRPF31, SMN1, NRDE2, ZC3H13, CACTIN	314	282	20240	3.20007	0.608927	0.0969789	0.096537
GOTERM_BP_DIRECT	GO:0045893~positive regulation of transcription, DNA-templated	25	7.39645	0.000506934	ACVRL1, CEBPA, NCF1, FOXK1, RNF6, ETS2, HIVEP3, EPC2, NEK4, MGA, TFEB, INHBA, INO80, KLF4, KLF2, FOSL2, HCFC1, PPM1A, KLF7, IL1B, REL, TAF7, NAA15, ATF5, ATF4	314	736	20240	2.18949	0.632653	0.0969789	0.096537
GOTERM_BP_DIRECT	GO:0045943~positive regulation of transcription from RNA polymerase I promoter	5	1.47929	0.000549094	PPP1R15A, MYBBP1A, DDX21, WDR43, ATF4	314	25	20240	12.8917	0.662017	0.0969789	0.096537
GOTERM_BP_DIRECT	GO:0007249~I-kappaB kinase/NF-kappaB signaling	7	2.07101	0.000589239	IKBKB, EDNRB, TNIP2, IL1B, REL, NFKB2, RELB	314	67	20240	6.73448	0.687793	0.0969789	0.096537
GOTERM_BP_DIRECT	GO:0006357~regulation of transcription from RNA polymerase II promoter	43	12.7219	0.000723981	CEBPA, GMEB1, KDM1A, FOXK1, NR2C2, CHD2, RLF, CHD1, BACH1, ETS2, RELB, MNT, HIVEP3, EPC2, HIVEP2, JUNB, ZBTB18, ABT1, ZFP655, KLF13, MGA, TFEB, IRF2BP2, KTI12, INHBA, RFX1, KLF4, KLF2, FOSL2, MED7, NFKB2, MED22, KLF7, SLTM, TNIP2, DGKQ, REL, TAF7, ZFP212, ATF5, ZFP871, NFE2L1, ATF4	314	1627	20240	1.70358	0.760782	0.109989	0.109488
GOTERM_BP_DIRECT	GO:0006397~mRNA processing	15	4.43787	0.00186228	ZRSR2, PRPF38B, CASC3, USP39, CRNKL1, SART1, GCFC2, PDCD11, PDE12, DHX15, PRPF31, SMN1, NRDE2, ZC3H13, CACTIN	314	368	20240	2.62739	0.974813	0.262715	0.261518
GOTERM_BP_DIRECT	GO:0009636~response to toxic substance	7	2.07101	0.00204893	AIFM1, PENK, DHX15, ASNS, NUPR1, ATF4, TLR2	314	85	20240	5.30836	0.982591	0.269776	0.268547
GOTERM_BP_DIRECT	GO:0000245~spliceosomal complex assembly	4	1.18343	0.00251594	ZRSR2, GCFC2, USP39, CRNKL1	314	18	20240	14.3241	0.993093	0.310562	0.309146
GOTERM_BP_DIRECT	GO:0070498~interleukin-1-mediated signaling pathway	4	1.18343	0.00295374	IKBKB, TNIP2, IL1B, TOLLIP	314	19	20240	13.5702	0.997098	0.343155	0.341592
GOTERM_BP_DIRECT	GO:0038061~NIK/NF-kappaB signaling	4	1.18343	0.00453636	REL, NFKB2, RELB, TLR2	314	22	20240	11.7197	0.999874	0.49774	0.495472
GOTERM_BP_DIRECT	GO:0000122~negative regulation of transcription from RNA polymerase II promoter	28	8.28402	0.00544567	CEBPA, RARG, KDM1A, OTUD7B, NR2C2, BACH1, ETS2, MNT, EDNRB, SAMD11, ZBTB18, CAV1, USP3, IRF2BP2, KLF4, HIPK1, KLF2, HCFC1, KLF7, DNAJA3, IL1B, TAF7, TRIB3, EZR, BCORL1, SQSTM1, NFE2L1, ATF4	314	1031	20240	1.75057	0.999979	0.566063	0.563483
GOTERM_BP_DIRECT	GO:0035278~miRNA mediated inhibition of translation	4	1.18343	0.00731813	TNRC6C, DDX6, EIF6, AGO2	314	26	20240	9.91671	0.999999	0.722665	0.719372
GOTERM_BP_DIRECT	GO:0000462~maturation of SSU-rRNA from tricistronic rRNA transcript (SSU-rRNA, 5.8S rRNA, LSU-rRNA)	4	1.18343	0.00813996	TSR1, WDR46, WDR43, DCAF13	314	27	20240	9.54942	1	0.761326	0.757857
GOTERM_BP_DIRECT	GO:0043407~negative regulation of MAP kinase activity	5	1.47929	0.00848059	CD300A, DUSP1, IL1B, CAV1, TSC2	314	52	20240	6.19794	1	0.761326	0.757857
GOTERM_BP_DIRECT	GO:0000387~spliceosomal snRNP assembly	4	1.18343	0.00994068	COIL, TSSC4, SMN1, SNRPC	314	29	20240	8.89084	1	0.853602	0.849712
GOTERM_BP_DIRECT	GO:0016579~protein deubiquitination	6	1.77515	0.0107688	OTUD4, USP36, WDR48, USP3, OTUD7B, USP39	314	86	20240	4.49711	1	0.886181	0.882142
GOTERM_BP_DIRECT	GO:0070373~negative regulation of ERK1 and ERK2 cascade	6	1.77515	0.0112848	DUSP4, DUSP1, CAV1, KLF4, EZR, EIF3A	314	87	20240	4.44542	1	0.8915	0.887437
GOTERM_BP_DIRECT	GO:0050900~leukocyte migration	4	1.18343	0.0119549	AIMP1, IL1B, PDE4B, TLR2	314	31	20240	8.31724	1	0.908109	0.903971
GOTERM_BP_DIRECT	GO:0006351~transcription, DNA-templated	8	2.36686	0.013202	CEBPA, GMEB1, POLR1A, MGA, TRIB3, HIVEP2, INO80, KLF4	314	162	20240	3.18314	1	0.932633	0.928383
GOTERM_BP_DIRECT	GO:0034976~response to endoplasmic reticulum stress	6	1.77515	0.0135173	PPP1R15A, EIF2B5, PPP2CB, TRIB3, NFE2L1, ATF4	314	91	20240	4.25002	1	0.932633	0.928383
GOTERM_BP_DIRECT	GO:0050821~protein stabilization	9	2.66272	0.0138938	USP36, RASSF1, TNIP2, DNAJA3, NAA16, NAA15, CCT5, GTPBP4, HCFC1	314	203	20240	2.85777	1	0.932633	0.928383
GOTERM_BP_DIRECT	GO:0042771~intrinsic apoptotic signaling pathway in response to DNA damage by p53 class mediator	4	1.18343	0.0141864	CDKN1A, AEN, NUPR1, HIPK1	314	33	20240	7.81316	1	0.932633	0.928383
GOTERM_BP_DIRECT	GO:0006914~autophagy	9	2.66272	0.0146388	TOLLIP, TFEB, VPS13A, CISD2, SMCR8, TBC1D17, UBQLN4, SQSTM1, RAB33B	314	205	20240	2.82989	1	0.932633	0.928383
GOTERM_BP_DIRECT	GO:0060213~positive regulation of nuclear-transcribed mRNA poly(A) tail shortening	3	0.887574	0.0166155	TNRC6C, CNOT7, AGO2	314	13	20240	14.8751	1	1	0.995947
GOTERM_BP_DIRECT	GO:0051726~regulation of cell cycle	11	3.25444	0.0180785	CAST, RASSF1, MNT, CDKN1A, MYBBP1A, TSC2, EPC2, INHBA, INO80, PKD1, JUNB	314	298	20240	2.37934	1	1	0.995947
GOTERM_BP_DIRECT	GO:0016242~negative regulation of macroautophagy	3	0.887574	0.0191889	USP36, TSC2, SMCR8	314	14	20240	13.8126	1	1	0.995947
GOTERM_BP_DIRECT	GO:0001701~in utero embryonic development	12	3.5503	0.0196751	ZBTB18, ACVRL1, SMPD4, KIF3A, ANKRD11, CHD7, OTUD7B, TERF2, PKD1, JUNB, KLF2, TANC2	314	347	20240	2.22912	1	1	0.995947
GOTERM_BP_DIRECT	GO:0006412~translation	11	3.25444	0.0197094	YARS, AIMP1, EEF1A1, EIF2B5, DARS, EIF6, MRPS18B, MRPL15, YARS2, MRPL10, EIF3A	314	302	20240	2.34783	1	1	0.995947
GOTERM_BP_DIRECT	GO:0007507~heart development	11	3.25444	0.0213423	ACVRL1, VCAN, CDKN1A, LOX, SEMA3C, KIF3A, DVL2, TSC2, ECE2, PDLIM5, PKD1	314	306	20240	2.31714	1	1	0.995947
GOTERM_BP_DIRECT	GO:0010506~regulation of autophagy	5	1.47929	0.0231716	CISD2, TRIB3, SMCR8, NUPR1, SOGA1	314	70	20240	4.60419	1	1	0.995947
GOTERM_BP_DIRECT	GO:0032688~negative regulation of interferon-beta production	3	0.887574	0.0247964	REL, CACTIN, RELB	314	16	20240	12.086	1	1	0.995947
GOTERM_BP_DIRECT	GO:0032717~negative regulation of interleukin-8 production	3	0.887574	0.0247964	OTUD7B, KLF4, CACTIN	314	16	20240	12.086	1	1	0.995947
GOTERM_BP_DIRECT	GO:0001706~endoderm formation	3	0.887574	0.0247964	DUSP4, TNRC6C, DUSP1	314	16	20240	12.086	1	1	0.995947
GOTERM_BP_DIRECT	GO:1900153~positive regulation of nuclear-transcribed mRNA catabolic process, deadenylation-dependent decay	3	0.887574	0.0247964	TNRC6C, CNOT7, AGO2	314	16	20240	12.086	1	1	0.995947
GOTERM_BP_DIRECT	GO:0000463~maturation of LSU-rRNA from tricistronic rRNA transcript (SSU-rRNA, 5.8S rRNA, LSU-rRNA)	3	0.887574	0.0278198	NIFK, RBM34, GTPBP4	314	17	20240	11.375	1	1	0.995947
GOTERM_BP_DIRECT	GO:0048147~negative regulation of fibroblast proliferation	4	1.18343	0.0286753	CD300A, CAV1, TSC2, NUPR1	314	43	20240	5.99615	1	1	0.995947
GOTERM_BP_DIRECT	GO:0003007~heart morphogenesis	5	1.47929	0.0289495	ASXL1, MYBPC3, CHD7, DVL2, PDS5A	314	75	20240	4.29724	1	1	0.995947
GOTERM_BP_DIRECT	GO:0006417~regulation of translation	7	2.07101	0.0293652	PPP1R15A, TNRC6C, CNOT7, AGO2, CASC3, LARP4B, PELO	314	150	20240	3.00807	1	1	0.995947
GOTERM_BP_DIRECT	GO:0046098~guanine metabolic process	2	0.591716	0.0306905	KDM1A, GDA	314	2	20240	64.4586	1	1	0.995947
GOTERM_BP_DIRECT	GO:0031627~telomeric loop formation	2	0.591716	0.0306905	DCLRE1B, TERF2	314	2	20240	64.4586	1	1	0.995947
GOTERM_BP_DIRECT	GO:0006437~tyrosyl-tRNA aminoacylation	2	0.591716	0.0306905	YARS, YARS2	314	2	20240	64.4586	1	1	0.995947
GOTERM_BP_DIRECT	GO:0080009~mRNA methylation	3	0.887574	0.0309828	TRMT10C, ZC3H13, TRMT61A	314	18	20240	10.7431	1	1	0.995947
GOTERM_BP_DIRECT	GO:2000279~negative regulation of DNA biosynthetic process	3	0.887574	0.0309828	ACVRL1, CDKN1A, DUSP1	314	18	20240	10.7431	1	1	0.995947
GOTERM_BP_DIRECT	GO:0030010~establishment of cell polarity	4	1.18343	0.0322419	EXOC4, TSC2, PKD1, SDCCAG8	314	45	20240	5.72965	1	1	0.995947
GOTERM_BP_DIRECT	GO:2000134~negative regulation of G1/S transition of mitotic cell cycle	4	1.18343	0.034108	ZFP655, CDKN1A, INHBA, KLF4	314	46	20240	5.6051	1	1	0.995947
GOTERM_BP_DIRECT	GO:0006469~negative regulation of protein kinase activity	5	1.47929	0.0341343	DNAJA3, TSC2, TAF7, TRIB3, SMCR8	314	79	20240	4.07966	1	1	0.995947
GOTERM_BP_DIRECT	GO:0006396~RNA processing	5	1.47929	0.0341343	PDCD11, DIS3, DDX54, NRDE2, CRNKL1	314	79	20240	4.07966	1	1	0.995947
GOTERM_BP_DIRECT	GO:0045945~positive regulation of transcription from RNA polymerase III promoter	3	0.887574	0.0342804	CEBPA, MYBBP1A, DDX21	314	19	20240	10.1777	1	1	0.995947
GOTERM_BP_DIRECT	GO:0014065~phosphatidylinositol 3-kinase signaling	4	1.18343	0.0360291	PREX2, TSC2, PIK3C2A, PIK3R5	314	47	20240	5.48584	1	1	0.995947
GOTERM_BP_DIRECT	GO:0030593~neutrophil chemotaxis	5	1.47929	0.0383546	IL1B, PDE4B, CXCL1, CXCL3, CXCL2	314	82	20240	3.9304	1	1	0.995947
GOTERM_BP_DIRECT	GO:0006400~tRNA modification	3	0.887574	0.044932	KTI12, THUMPD1, ELP5	314	22	20240	8.78981	1	1	0.995947
GOTERM_BP_DIRECT	GO:0045429~positive regulation of nitric oxide biosynthetic process	4	1.18343	0.0464457	IL1B, KLF4, KLF2, TLR2	314	52	20240	4.95835	1	1	0.995947
GOTERM_BP_DIRECT	GO:0006338~chromatin remodeling	8	2.36686	0.0464678	MYBBP1A, CHD7, DDX21, BRCC3, INO80, NPM3, CHD1, HCFC1	314	212	20240	2.4324	1	1	0.995947
GOTERM_BP_DIRECT	GO:0043124~negative regulation of I-kappaB kinase/NF-kappaB signaling	4	1.18343	0.0509837	PPM1A, DNAJA3, OTUD7B, CACTIN	314	54	20240	4.77471	1	1	0.995947
GOTERM_BP_DIRECT	GO:0034599~cellular response to oxidative stress	5	1.47929	0.052728	CHCHD4, PENK, TBC1D24, NFE2L1, ATF4	314	91	20240	3.54168	1	1	0.995947
GOTERM_BP_DIRECT	GO:0048705~skeletal system morphogenesis	4	1.18343	0.0533305	FGR, WDR48, ANKRD11, RAB33B	314	55	20240	4.6879	1	1	0.995947
GOTERM_BP_DIRECT	GO:0045786~negative regulation of cell cycle	4	1.18343	0.0533305	CEBPA, FOXK1, INHBA, NUPR1	314	55	20240	4.6879	1	1	0.995947
GOTERM_BP_DIRECT	GO:0006355~regulation of transcription, DNA-templated	28	8.28402	0.0542602	ACVRL1, CEBPA, RARG, GMEB1, ZFP664, KDM1A, FOXK1, RNF6, NR2C2, BACH1, ETS2, RELB, MNT, DVL2, JUNB, MGA, TFEB, RFX1, FOSL2, NFKB2, HCFC1, ASXL1, MYBBP1A, AGO2, REL, ATF5, NFE2L1, ATF4	314	1260	20240	1.43241	1	1	0.995947
GOTERM_BP_DIRECT	GO:0006954~inflammatory response	12	3.5503	0.0549352	AIMP1, NCF1, TNIP2, IL1B, TOLLIP, REL, CXCL1, CXCL3, CXCL2, NFKB2, RELB, TLR2	314	410	20240	1.88659	1	1	0.995947
GOTERM_BP_DIRECT	GO:0033554~cellular response to stress	3	0.887574	0.0566255	REL, NFKB2, RELB	314	25	20240	7.73503	1	1	0.995947
GOTERM_BP_DIRECT	GO:0030308~negative regulation of cell growth	6	1.77515	0.0573354	ACVRL1, CDKN1A, FOXK1, INHBA, OSGIN2, DCBLD2	314	134	20240	2.88621	1	1	0.995947
GOTERM_BP_DIRECT	GO:0031397~negative regulation of protein ubiquitination	4	1.18343	0.058177	CAV1, PINX1, SQSTM1, GTPBP4	314	57	20240	4.52341	1	1	0.995947
GOTERM_BP_DIRECT	GO:0006325~chromatin organization	11	3.25444	0.0591571	ASXL1, USP36, KDM1A, USP3, CHD7, EPC2, BRCC3, CHD2, BCORL1, CHD1, HCFC1	314	367	20240	1.932	1	1	0.995947
GOTERM_BP_DIRECT	GO:0070164~negative regulation of adiponectin secretion	2	0.591716	0.0604419	RAB11FIP1, IL1B	314	4	20240	32.2293	1	1	0.995947
GOTERM_BP_DIRECT	GO:0045041~protein import into mitochondrial intermembrane space	2	0.591716	0.0604419	CHCHD4, AIFM1	314	4	20240	32.2293	1	1	0.995947
GOTERM_BP_DIRECT	GO:1905897~regulation of response to endoplasmic reticulum stress	2	0.591716	0.0604419	NUPR1, NFE2L1	314	4	20240	32.2293	1	1	0.995947
GOTERM_BP_DIRECT	GO:0010942~positive regulation of cell death	4	1.18343	0.0632236	EEF1A1, CDKN1A, AIFM1, IL1B	314	59	20240	4.37007	1	1	0.995947
GOTERM_BP_DIRECT	GO:0051247~positive regulation of protein metabolic process	3	0.887574	0.064942	INHBA, KLF4, KLF2	314	27	20240	7.16207	1	1	0.995947
GOTERM_BP_DIRECT	GO:0009408~response to heat	4	1.18343	0.0711588	EIF2B5, DNAJA3, PDE4B, CXCL2	314	62	20240	4.15862	1	1	0.995947
GOTERM_BP_DIRECT	GO:0048550~negative regulation of pinocytosis	2	0.591716	0.0749745	CAV1, TSC2	314	5	20240	25.7834	1	1	0.995947
GOTERM_BP_DIRECT	GO:0051867~general adaptation syndrome, behavioral process	2	0.591716	0.0749745	PENK, ZFP212	314	5	20240	25.7834	1	1	0.995947
GOTERM_BP_DIRECT	GO:0015031~protein transport	16	4.73373	0.0790087	ARRDC4, ARFGEF1, SFT2D3, CAV1, STAM, SDAD1, RAB33B, CHCHD4, SLC7A6OS, RAB11FIP1, AP1G2, KIF3A, EXOC4, STXBP5, TBC1D17, CCDC93	314	646	20240	1.5965	1	1	0.995947
GOTERM_BP_DIRECT	GO:0035264~multicellular organism growth	6	1.77515	0.0801602	RARG, WDR48, ANKRD11, ATF5, GIGYF2, KLF2	314	148	20240	2.61319	1	1	0.995947
GOTERM_BP_DIRECT	GO:0070536~protein K63-linked deubiquitination	3	0.887574	0.0826797	OTUD4, OTUD7B, BRCC3	314	31	20240	6.23793	1	1	0.995947
GOTERM_BP_DIRECT	GO:0021522~spinal cord motor neuron differentiation	3	0.887574	0.0826797	ABT1, GIGYF2, NFE2L1	314	31	20240	6.23793	1	1	0.995947
GOTERM_BP_DIRECT	GO:0050768~negative regulation of neurogenesis	3	0.887574	0.0826797	KDM1A, IL1B, ATF5	314	31	20240	6.23793	1	1	0.995947
GOTERM_BP_DIRECT	GO:0007049~cell cycle	16	4.73373	0.0835187	CDKN1A, NEK4, DUSP1, USP3, CCDC124, BRCC3, INO80, USP39, TERF2, HCFC1, KLHL9, PPP6C, RASSF1, MPLKIP, NRDE2, PELO	314	653	20240	1.57938	1	1	0.995947
GOTERM_BP_DIRECT	GO:0042060~wound healing	5	1.47929	0.0867327	CDKN1A, LOX, CAV1, CXCL2, DCBLD2	314	108	20240	2.98419	1	1	0.995947
GOTERM_BP_DIRECT	GO:0001892~embryonic placenta development	3	0.887574	0.0873221	CEBPA, TFEB, PKD1	314	32	20240	6.04299	1	1	0.995947
GOTERM_BP_DIRECT	GO:0034134~toll-like receptor 2 signaling pathway	2	0.591716	0.0892831	TNIP2, TLR2	314	6	20240	21.4862	1	1	0.995947
GOTERM_BP_DIRECT	GO:0090659~walking behavior	2	0.591716	0.0892831	ZFP212, SPG11	314	6	20240	21.4862	1	1	0.995947
GOTERM_BP_DIRECT	GO:0031848~protection from non-homologous end joining at telomere	2	0.591716	0.0892831	DCLRE1B, TERF2	314	6	20240	21.4862	1	1	0.995947
GOTERM_BP_DIRECT	GO:0048386~positive regulation of retinoic acid receptor signaling pathway	2	0.591716	0.0892831	ASXL1, KLF2	314	6	20240	21.4862	1	1	0.995947
GOTERM_BP_DIRECT	GO:0071499~cellular response to laminar fluid shear stress	2	0.591716	0.0892831	KLF4, KLF2	314	6	20240	21.4862	1	1	0.995947
GOTERM_BP_DIRECT	GO:1903432~regulation of TORC1 signaling	2	0.591716	0.0892831	DGKQ, SMCR8	314	6	20240	21.4862	1	1	0.995947
GOTERM_BP_DIRECT	GO:0002376~immune system process	14	4.14201	0.0893644	OTUD4, CD300A, TFEB, OTUD7B, DDX21, LY9, FGR, PPP6C, TOLLIP, DHX15, MATR3, CACTIN, SQSTM1, TLR2	314	553	20240	1.63186	1	1	0.995947
GOTERM_BP_DIRECT	GO:0033344~cholesterol efflux	3	0.887574	0.0920405	CAV1, SPG11, ABCG1	314	33	20240	5.85987	1	1	0.995947
GOTERM_BP_DIRECT	GO:0010628~positive regulation of gene expression	15	4.43787	0.0947773	PPP1R15A, CEBPA, RARG, CAV1, INHBA, KLF4, TERF2, RELB, HCFC1, IL1B, DGKQ, AGO2, EZR, ATF4, TLR2	314	612	20240	1.57987	1	1	0.995947
GOTERM_BP_DIRECT	GO:0043123~positive regulation of I-kappaB kinase/NF-kappaB signaling	6	1.77515	0.0990246	IKBKB, TNIP2, IL1B, REL, DHX15, DDX21	314	158	20240	2.44779	1	1	0.995947

## Sheet: C3_1
Category	Term	Count	%	PValue	Genes	List Total	Pop Hits	Pop Total	Fold Enrichment	Bonferroni	Benjamini	FDR
GOTERM_BP_DIRECT	GO:0006915~apoptotic process	33	7.08155	6.37296e-06	RB1, TNFAIP8, RNF34, ITPR1, NOD1, TCIRG1, THBS1, POLB, CASP6, PDCD10, INPP5D, TNFSF10, CTSH, MAP2K7, DEDD, SRGN, BCAP31, XBP1, 1600014C10RIK, UNC5A, TNFSF15, SIAH1A, RMDN3, DYNLL1, BLCAP, TNFRSF1A, XKR8, PDCL3, MELK, TMBIM4, TRAF5, PPIF, FKBP8	411	666	20240	2.4401	0.0165586	0.0166972	0.0166653
GOTERM_BP_DIRECT	GO:0030335~positive regulation of cell migration	17	3.64807	0.000123909	LYN, SUN2, XBP1, CD151, ATP8A1, ITGB3, SEMA4C, STAT3, THBS1, CREB3, CDH5, PDCD10, DDRGK1, NUMB, CTSH, CPNE3, FERMT3	411	268	20240	3.1238	0.277228	0.128009	0.127764
GOTERM_BP_DIRECT	GO:0015031~protein transport	29	6.22318	0.000146575	RAB5B, H2-DMA, GOSR2, RAB22A, MTM1, GOLGA2, RAB21, XPO6, AP2S1, SNX7, RAB11FIP5, BCAP31, COG8, XBP1, ANKRD27, IST1, ATG10, VPS37A, ARFGAP1, PEX14, SCAMP2, TOM1L2, RABIF, NECAP2, HGS, GOPC, COPG2, BET1, EXOC1	411	646	20240	2.21072	0.318905	0.128009	0.127764
GOTERM_BP_DIRECT	GO:0007259~JAK-STAT cascade	7	1.50215	0.000215367	IFNAR2, PIAS4, STAT5B, SOCS3, SOCS1, STAT3, PIAS1	411	43	20240	8.01675	0.431255	0.141066	0.140796
GOTERM_BP_DIRECT	GO:0006897~endocytosis	14	3.00429	0.000354982	RAB5B, DBNL, FKBP15, CLTA, ARHGAP27, RAB22A, RHOBTB1, PSTPIP1, NECAP2, DPYSL2, FLOT1, AP2S1, RIN2, WASF2	411	209	20240	3.29876	0.605533	0.186011	0.185656
GOTERM_BP_DIRECT	GO:0045766~positive regulation of angiogenesis	12	2.57511	0.000478846	PDCL3, CDH5, XBP1, ITGB3, STAT3, AKT3, CXCR2, CTSH, THBS1, TNFRSF1A, RUNX1, ENG	411	162	20240	3.64783	0.714889	0.192544	0.192176
GOTERM_BP_DIRECT	GO:0035556~intracellular signal transduction	22	4.72103	0.000514429	LYN, MAP3K3, NOS2, DGKA, PLCL2, MYO9B, NOD1, NRGN, SOCS3, PLCB3, MAPK7, SOCS1, MELK, RASA4, INPP5D, SPATA13, AKT3, TLK1, ASB7, CSK, MAP4K3, TNS1	411	461	20240	2.35012	0.74028	0.192544	0.192176
GOTERM_BP_DIRECT	GO:0001932~regulation of protein phosphorylation	8	1.71674	0.000874203	CDH5, FLCN, SOCS3, TADA2A, SOCS1, TADA3, TLR8, PPP1R9B	411	76	20240	5.18376	0.898876	0.277101	0.276572
GOTERM_BP_DIRECT	GO:0006629~lipid metabolic process	29	6.22318	0.000951874	CDS1, B4GALT3, ASAH1, B4GALT1, ECHS1, DGKA, PLA2G5, HACD3, MTM1, NSDHL, INPP5D, MLYCD, FDFT1, ARSA, SREBF1, XBP1, PLCL2, APOBR, PLA2G15, BSCL2, CH25H, PLCB3, PCCA, ETNK1, TBXAS1, PLBD1, CHPT1, PLBD2, PTGES	411	727	20240	1.96441	0.917512	0.277101	0.276572
GOTERM_BP_DIRECT	GO:0051301~cell division	19	4.07725	0.00139475	RB1, CCNK, DYNLT1B, IST1, NDE1, RNF8, CLTA, LIG4, CABLES2, GOLGA2, ZFYVE26, CCND3, CDC26, KATNA1, CENPJ, CNTRL, ENSA, TIMELESS, SAC3D1	411	399	20240	2.34504	0.974185	0.365426	0.364728
GOTERM_BP_DIRECT	GO:0030001~metal ion transport	5	1.07296	0.00201315	SLC11A2, SLC39A13, ATP1B3, SLC39A1, SLC8A1	411	27	20240	9.11958	0.994906	0.479495	0.47858
GOTERM_BP_DIRECT	GO:0006457~protein folding	9	1.93133	0.00264891	PDCL3, ERP44, NUDCD3, PTGES3L, DNLZ, FKBP8, PPIF, PPIL3, PDRG1	411	117	20240	3.78813	0.999041	0.578345	0.577242
GOTERM_BP_DIRECT	GO:0007049~cell cycle	25	5.36481	0.00384511	RB1, CCNK, RNF8, CLTA, GOLGA2, ZFYVE26, CCND3, MAPK7, CDC26, KATNA1, ENSA, CNTRL, TLK1, TRIM21, SAC3D1, URGCP, IST1, NDE1, SIAH1A, TET2, LIG4, BLCAP, CABLES2, MELK, TIMELESS	411	653	20240	1.88537	0.999959	0.774937	0.773459
GOTERM_BP_DIRECT	GO:0043652~engulfment of apoptotic cell	4	0.858369	0.00454258	XKR8, RHOH, THBS1, RHOBTB1	411	17	20240	11.5872	0.999993	0.793437	0.791922
GOTERM_BP_DIRECT	GO:0045579~positive regulation of B cell differentiation	4	0.858369	0.00454258	STAT5B, XBP1, INPP5D, IL2RG	411	17	20240	11.5872	0.999993	0.793437	0.791922
GOTERM_BP_DIRECT	GO:0043123~positive regulation of I-kappaB kinase/NF-kappaB signaling	10	2.14592	0.00499759	MAP3K3, TRIM30B, TRAF5, TNFSF10, HTR2B, TAB3, NOD1, TRIM21, TNFRSF1A, LAMTOR5	411	158	20240	3.11682	0.999998	0.818356	0.816794
GOTERM_BP_DIRECT	GO:0046426~negative regulation of JAK-STAT cascade	4	0.858369	0.00628217	SOCS3, SOCS1, HGS, SAC3D1	411	19	20240	10.3675	1	0.868305	0.866648
GOTERM_BP_DIRECT	GO:0032695~negative regulation of interleukin-12 production	4	0.858369	0.00628217	TLR8, MEFV, THBS1, PIBF1	411	19	20240	10.3675	1	0.868305	0.866648
GOTERM_BP_DIRECT	GO:0050728~negative regulation of inflammatory response	9	1.93133	0.00629687	RB1, CDH5, SOCS3, SLPI, STAT3, PLA2G5, FPR2, MEFV, TNFRSF1A	411	135	20240	3.28305	1	0.868305	0.866648
GOTERM_BP_DIRECT	GO:0032755~positive regulation of interleukin-6 production	8	1.71674	0.00781331	P2RX7, XBP1, NOS2, ADORA2B, STAT3, TLR8, NOD1, SCIMP	411	112	20240	3.51755	1	0.944611	0.942808
GOTERM_BP_DIRECT	GO:0015014~heparan sulfate proteoglycan biosynthetic process, polysaccharide chain biosynthetic process	3	0.643777	0.00803606	EXT1, NDST2, EXT2	411	7	20240	21.1053	1	0.944611	0.942808
GOTERM_BP_DIRECT	GO:0045621~positive regulation of lymphocyte differentiation	3	0.643777	0.00803606	STAT5B, INPP5D, IL2RG	411	7	20240	21.1053	1	0.944611	0.942808
GOTERM_BP_DIRECT	GO:0070534~protein K63-linked ubiquitination	6	1.28755	0.00894252	TRIM30B, TRAF5, RNF8, UBE2G1, WWP2, TRIM21	411	63	20240	4.69007	1	0.944611	0.942808
GOTERM_BP_DIRECT	GO:0006954~inflammatory response	17	3.64807	0.00987696	LYN, GSDMD, NOS2, STAT3, FPR2, TCIRG1, MEFV, THBS1, TNFRSF1A, P2RX7, POLB, SERPINB1A, PSTPIP1, LTB4R1, CCL4, TLR8, CRLF2	411	410	20240	2.0419	1	0.944611	0.942808
GOTERM_BP_DIRECT	GO:0006366~transcription from RNA polymerase II promoter	12	2.57511	0.0100953	RB1, SREBF1, STAT5B, XBP1, CCNK, MED21, STAT3, GLIS3, WWP2, TCF3, HMGN3, TNFRSF1A	411	240	20240	2.46229	1	0.944611	0.942808
GOTERM_BP_DIRECT	GO:0032731~positive regulation of interleukin-1 beta production	6	1.28755	0.0101711	P2RX7, GSDMD, STAT3, TLR8, NOD1, MEFV	411	65	20240	4.54576	1	0.944611	0.942808
GOTERM_BP_DIRECT	GO:0007165~signal transduction	42	9.01288	0.0103356	PDE1B, PEX11A, DGKA, PEX11B, HTR2B, FPR2, SOCS3, HHEX, CCND3, RHOT2, RHOT1, GNAT3, CXCR2, AKT3, LYN, STAT5B, NOS2, UNC5A, TNFSF15, P2RY14, PLCL2, STAT3, RHOH, MYO9B, LNPEP, VRK2, ARHGAP27, TNFRSF1A, ARHGAP23, RAP2C, TOM1L2, PLCB3, RASA4, ADORA2B, TRAF5, LTB4R1, ZYX, ULK2, TLR8, PDE7B, PKIG, RIN2	411	1392	20240	1.48586	1	0.944611	0.942808
GOTERM_BP_DIRECT	GO:0034976~response to endoplasmic reticulum stress	7	1.50215	0.010472	BCAP31, CREB3, ERP44, XBP1, DDRGK1, FLOT1, THBS1	411	91	20240	3.78813	1	0.944611	0.942808
GOTERM_BP_DIRECT	GO:0006874~cellular calcium ion homeostasis	8	1.71674	0.0107244	CDH5, HTR2B, RMDN3, SLC30A1, TCIRG1, SLC24A5, SLC8A1, TMEM165	411	119	20240	3.31064	1	0.944611	0.942808
GOTERM_BP_DIRECT	GO:0031668~cellular response to extracellular stimulus	4	0.858369	0.0108162	P2RX7, LYN, GSDMD, ADORA2B	411	23	20240	8.56448	1	0.944611	0.942808
GOTERM_BP_DIRECT	GO:0016485~protein processing	7	1.50215	0.0133983	SRGN, P2RX7, BACE1, F7, NCSTN, CTSG, GLG1	411	96	20240	3.59084	1	1	0.998473
GOTERM_BP_DIRECT	GO:0032874~positive regulation of stress-activated MAPK cascade	4	0.858369	0.0136351	PDCD10, SEMA4C, NOD1, SCIMP	411	25	20240	7.87932	1	1	0.998473
GOTERM_BP_DIRECT	GO:0050727~regulation of inflammatory response	7	1.50215	0.0161181	LYN, BST1, AKNA, ZYX, DROSHA, SPATA2, PTGES	411	100	20240	3.4472	1	1	0.998473
GOTERM_BP_DIRECT	GO:0030210~heparin biosynthetic process	3	0.643777	0.0165419	EXT1, NDST2, EXT2	411	10	20240	14.7737	1	1	0.998473
GOTERM_BP_DIRECT	GO:0015012~heparan sulfate proteoglycan biosynthetic process	4	0.858369	0.0168329	EXT1, NDST2, EXT2, DSE	411	27	20240	7.29567	1	1	0.998473
GOTERM_BP_DIRECT	GO:0019221~cytokine-mediated signaling pathway	9	1.93133	0.0170454	IFNAR2, STAT5B, SOCS1, STAT3, IL4RA, IL20RB, IL2RG, TNFRSF1A, CRLF2	411	161	20240	2.75287	1	1	0.998473
GOTERM_BP_DIRECT	GO:0007623~circadian rhythm	7	1.50215	0.0200253	PER1, SREBF1, F7, HOMER1, NOS2, HDAC1, TIMELESS	411	105	20240	3.28305	1	1	0.998473
GOTERM_BP_DIRECT	GO:0008104~protein localization	9	1.93133	0.0214107	MECP2, CUTA, CLIC5, IST1, KATNA1, PLOD3, MYO7A, MAPK8IP3, MLH3	411	168	20240	2.63816	1	1	0.998473
GOTERM_BP_DIRECT	GO:0032728~positive regulation of interferon-beta production	5	1.07296	0.0222832	POLR3A, POLR3F, FLOT1, TLR8, OAS1B	411	53	20240	4.64582	1	1	0.998473
GOTERM_BP_DIRECT	GO:0061484~hematopoietic stem cell homeostasis	4	0.858369	0.0223496	EXT1, P2RY14, TET2, TCIRG1	411	30	20240	6.5661	1	1	0.998473
GOTERM_BP_DIRECT	GO:0006914~autophagy	10	2.14592	0.024285	ARSA, XBP1, TRIM30B, 1600014C10RIK, ATG10, TMEM208, ULK2, GOPC, TCIRG1, WIPI2	411	205	20240	2.40223	1	1	0.998473
GOTERM_BP_DIRECT	GO:0050730~regulation of peptidyl-tyrosine phosphorylation	4	0.858369	0.0243813	PDCL3, BST1, ZFP592, ZZEF1	411	31	20240	6.35429	1	1	0.998473
GOTERM_BP_DIRECT	GO:0032715~negative regulation of interleukin-6 production	5	1.07296	0.0251553	CD200R1, INPP5D, CSK, CD200, TNFRSF1A	411	55	20240	4.47689	1	1	0.998473
GOTERM_BP_DIRECT	GO:0016192~vesicle-mediated transport	12	2.57511	0.0268528	BCAP31, NECAP2, TRAPPC2L, GOSR2, AP2S1, CLTA, COPG2, STX2, MAPK8IP3, RIN2, ARFGAP1, BET1	411	278	20240	2.12572	1	1	0.998473
GOTERM_BP_DIRECT	GO:0060394~negative regulation of pathway-restricted SMAD protein phosphorylation	3	0.643777	0.0275491	XBP1, PMEPA1, ENG	411	13	20240	11.3644	1	1	0.998473
GOTERM_BP_DIRECT	GO:0051928~positive regulation of calcium ion transport	4	0.858369	0.0287337	CREB3, HOMER1, ITPR1, TSPO	411	33	20240	5.96918	1	1	0.998473
GOTERM_BP_DIRECT	GO:0008283~cell proliferation	14	3.00429	0.0289142	IFNAR2, RB1, STAT5B, MARCKSL1, B4GALT1, STAT3, LIG4, RASGRP4, BYSL, MECP2, EXT1, MELK, YPEL5, PTGES	411	354	20240	1.94757	1	1	0.998473
GOTERM_BP_DIRECT	GO:0008217~regulation of blood pressure	6	1.28755	0.0291997	EXT1, EXT2, GCH1, NOS2, LNPEP, SLC8A1	411	85	20240	3.47617	1	1	0.998473
GOTERM_BP_DIRECT	GO:0042311~vasodilation	5	1.07296	0.0298638	EXT1, EXT2, GCH1, ADORA2B, PLOD3	411	58	20240	4.24532	1	1	0.998473
GOTERM_BP_DIRECT	GO:0071466~cellular response to xenobiotic stimulus	6	1.28755	0.0305064	RB1, NOS2, ITGB3, CCL4, CD69, PPP1R9B	411	86	20240	3.43575	1	1	0.998473
GOTERM_BP_DIRECT	GO:0032008~positive regulation of TOR signaling	4	0.858369	0.0310538	FLCN, XBP1, AKT3, LAMTOR5	411	34	20240	5.79362	1	1	0.998473
GOTERM_BP_DIRECT	GO:0050810~regulation of steroid biosynthetic process	3	0.643777	0.0317167	ASAH1, TSPO, IGFBP7	411	14	20240	10.5527	1	1	0.998473
GOTERM_BP_DIRECT	GO:0042532~negative regulation of tyrosine phosphorylation of STAT protein	3	0.643777	0.0317167	SOCS3, SOCS1, PIBF1	411	14	20240	10.5527	1	1	0.998473
GOTERM_BP_DIRECT	GO:0034612~response to tumor necrosis factor	4	0.858369	0.0334692	GCH1, NOS2, MAP2K7, MAP4K3	411	35	20240	5.62808	1	1	0.998473
GOTERM_BP_DIRECT	GO:0032757~positive regulation of interleukin-8 production	5	1.07296	0.035059	NOS2, STAT3, TLR8, NOD1, LAMTOR5	411	61	20240	4.03654	1	1	0.998473
GOTERM_BP_DIRECT	GO:0009968~negative regulation of signal transduction	5	1.07296	0.035059	TREML1, SOCS3, SOCS1, INPP5D, PMEPA1	411	61	20240	4.03654	1	1	0.998473
GOTERM_BP_DIRECT	GO:0030098~lymphocyte differentiation	3	0.643777	0.0361143	STAT5B, TCF3, IL2RG	411	15	20240	9.84915	1	1	0.998473
GOTERM_BP_DIRECT	GO:0034599~cellular response to oxidative stress	6	1.28755	0.0375874	XBP1, PRDX5, BRF2, SLC11A2, VRK2, STX2	411	91	20240	3.24697	1	1	0.998473
GOTERM_BP_DIRECT	GO:0010823~negative regulation of mitochondrion organization	2	0.429185	0.0401045	FLCN, TSPO	411	2	20240	49.2457	1	1	0.998473
GOTERM_BP_DIRECT	GO:0010813~neuropeptide catabolic process	2	0.429185	0.0401045	CTSH, LNPEP	411	2	20240	49.2457	1	1	0.998473
GOTERM_BP_DIRECT	GO:0019725~cellular homeostasis	3	0.643777	0.040731	SERPINB1A, RHOT2, RHOT1	411	16	20240	9.23358	1	1	0.998473
GOTERM_BP_DIRECT	GO:0032611~interleukin-1 beta production	3	0.643777	0.040731	P2RX7, TNFAIP8, SLAMF9	411	16	20240	9.23358	1	1	0.998473
GOTERM_BP_DIRECT	GO:0030048~actin filament-based movement	3	0.643777	0.040731	MYO9B, MYO7A, WASF2	411	16	20240	9.23358	1	1	0.998473
GOTERM_BP_DIRECT	GO:0010508~positive regulation of autophagy	6	1.28755	0.0422806	FLCN, XBP1, TRIM30B, ULK2, MEFV, TRIM21	411	94	20240	3.14335	1	1	0.998473
GOTERM_BP_DIRECT	GO:0030097~hemopoiesis	6	1.28755	0.0422806	LYN, FLCN, HHEX, MELK, TET2, RUNX1	411	94	20240	3.14335	1	1	0.998473
GOTERM_BP_DIRECT	GO:0006953~acute-phase response	4	0.858369	0.0440717	STAT5B, HFE, STAT3, HP	411	39	20240	5.05085	1	1	0.998473
GOTERM_BP_DIRECT	GO:0046777~protein autophosphorylation	9	1.93133	0.044459	LYN, MAP3K3, MAPK7, MELK, FAM20C, ULK2, CSK, VRK2, PRKACA	411	194	20240	2.2846	1	1	0.998473
GOTERM_BP_DIRECT	GO:0051298~centrosome duplication	3	0.643777	0.0455561	NDE1, CENPJ, SAC3D1	411	17	20240	8.69043	1	1	0.998473
GOTERM_BP_DIRECT	GO:0006024~glycosaminoglycan biosynthetic process	3	0.643777	0.0455561	EXT1, NDST2, EXT2	411	17	20240	8.69043	1	1	0.998473
GOTERM_BP_DIRECT	GO:0019722~calcium-mediated signaling	6	1.28755	0.0455969	TREML1, CXCR2, ITPR1, HTR2B, FPR2, PPP1R9B	411	96	20240	3.07786	1	1	0.998473
GOTERM_BP_DIRECT	GO:0042981~regulation of apoptotic process	10	2.14592	0.0463475	CREB3, TNFAIP8, SELL, CASP6, TRAF5, PPIF, NOD1, LCMT1, DEDD, TNFRSF1A	411	231	20240	2.13185	1	1	0.998473
GOTERM_BP_DIRECT	GO:0006886~intracellular protein transport	12	2.57511	0.0472795	BCAP31, RAB21, TOM1L2, RAB5B, XPO6, AP2S1, CLTA, TLK1, COPG2, MYO7A, STX2, RAB22A	411	305	20240	1.93754	1	1	0.998473
GOTERM_BP_DIRECT	GO:0031647~regulation of protein stability	6	1.28755	0.0473117	UBL4A, SREBF1, XBP1, TADA2A, DDRGK1, TADA3	411	97	20240	3.04613	1	1	0.998473
GOTERM_BP_DIRECT	GO:0051092~positive regulation of NF-kappaB transcription factor activity	8	1.71674	0.0485533	TRIM30B, DDRGK1, STAT3, TRAF5, FLOT1, NOD1, TRIM21, LAMTOR5	411	163	20240	2.41697	1	1	0.998473
GOTERM_BP_DIRECT	GO:0007179~transforming growth factor beta receptor signaling pathway	6	1.28755	0.0490642	CDH5, FLCN, STAT3, ZYX, GLG1, ENG	411	98	20240	3.01505	1	1	0.998473
GOTERM_BP_DIRECT	GO:0042098~T cell proliferation	5	1.07296	0.0490927	P2RX7, NCSTN, CCND3, CD151, IL20RB	411	68	20240	3.62101	1	1	0.998473
GOTERM_BP_DIRECT	GO:0043029~T cell homeostasis	4	0.858369	0.0499258	P2RX7, STAT5B, IL20RB, TCIRG1	411	41	20240	4.80446	1	1	0.998473
GOTERM_BP_DIRECT	GO:0045089~positive regulation of innate immune response	4	0.858369	0.0499258	SREBF1, POLR3F, TLR8, FPR2	411	41	20240	4.80446	1	1	0.998473
GOTERM_BP_DIRECT	GO:0045820~negative regulation of glycolytic process	3	0.643777	0.0505793	FLCN, STAT3, GIT1	411	18	20240	8.20762	1	1	0.998473
GOTERM_BP_DIRECT	GO:0010039~response to iron ion	3	0.643777	0.0505793	CASP6, HFE, SLC11A2	411	18	20240	8.20762	1	1	0.998473
GOTERM_BP_DIRECT	GO:0061709~reticulophagy	3	0.643777	0.0505793	DDRGK1, ULK2, SNX7	411	18	20240	8.20762	1	1	0.998473
GOTERM_BP_DIRECT	GO:0007015~actin filament organization	8	1.71674	0.0512266	RHOT2, MARCKSL1, RHOT1, FSCN1, RHOH, MYO7A, RHOBTB1, PPP1R9B	411	165	20240	2.38767	1	1	0.998473
GOTERM_BP_DIRECT	GO:0050796~regulation of insulin secretion	4	0.858369	0.0529875	SREBF1, NOS2, ENSA, TCIRG1	411	42	20240	4.69007	1	1	0.998473
GOTERM_BP_DIRECT	GO:0043066~negative regulation of apoptotic process	21	4.50644	0.0550976	STAT5B, XBP1, HDAC1, HTR2B, THBS1, MAPK8IP3, TNFRSF1A, PIAS1, SOCS3, POR, PRDX5, MAPK7, TMBIM4, PDCD10, DDRGK1, CXCR2, PPIF, FKBP8, CTSH, TNFRSF23, LAMTOR5	411	671	20240	1.54122	1	1	0.998473
GOTERM_BP_DIRECT	GO:0050821~protein stabilization	9	1.93133	0.055311	RAB21, PDCL3, PDCD10, DNLZ, FLOT1, ATP1B3, TCF3, MAPK8IP3, OTUD3	411	203	20240	2.18331	1	1	0.998473
GOTERM_BP_DIRECT	GO:0045779~negative regulation of bone resorption	3	0.643777	0.0557908	P2RX7, INPP5D, CSK	411	19	20240	7.77564	1	1	0.998473
GOTERM_BP_DIRECT	GO:1901741~positive regulation of myoblast fusion	3	0.643777	0.0557908	CD53, FLOT1, IL4RA	411	19	20240	7.77564	1	1	0.998473
GOTERM_BP_DIRECT	GO:0070085~glycosylation	3	0.643777	0.0557908	B4GALT3, COG8, B4GALT1	411	19	20240	7.77564	1	1	0.998473
GOTERM_BP_DIRECT	GO:0070269~pyroptosis	4	0.858369	0.0593748	GSDMD, CASP6, MEFV, TRIM21	411	44	20240	4.47689	1	1	0.998473
GOTERM_BP_DIRECT	GO:0006598~polyamine catabolic process	2	0.429185	0.0595509	SMOX, PAOX	411	3	20240	32.8305	1	1	0.998473
GOTERM_BP_DIRECT	GO:0046208~spermine catabolic process	2	0.429185	0.0595509	SMOX, PAOX	411	3	20240	32.8305	1	1	0.998473
GOTERM_BP_DIRECT	GO:0021849~neuroblast division in subventricular zone	2	0.429185	0.0595509	AKNA, NUMB	411	3	20240	32.8305	1	1	0.998473
GOTERM_BP_DIRECT	GO:0006990~positive regulation of transcription from RNA polymerase II promoter involved in unfolded protein response	2	0.429185	0.0595509	CREB3, XBP1	411	3	20240	32.8305	1	1	0.998473
GOTERM_BP_DIRECT	GO:0033692~cellular polysaccharide biosynthetic process	2	0.429185	0.0595509	EXT1, EXT2	411	3	20240	32.8305	1	1	0.998473
GOTERM_BP_DIRECT	GO:0042044~fluid transport	2	0.429185	0.0595509	EXT1, EXT2	411	3	20240	32.8305	1	1	0.998473
GOTERM_BP_DIRECT	GO:0002764~immune response-regulating signaling pathway	2	0.429185	0.0595509	SLC7A8, CTSH	411	3	20240	32.8305	1	1	0.998473
GOTERM_BP_DIRECT	GO:0007224~smoothened signaling pathway	6	1.28755	0.0603744	EXT1, RB1, NSDHL, CENPJ, FKBP8, CLUAP1	411	104	20240	2.8411	1	1	0.998473
GOTERM_BP_DIRECT	GO:0001889~liver development	6	1.28755	0.0603744	STAT5B, XBP1, HHEX, HP, ELK1, RUNX1	411	104	20240	2.8411	1	1	0.998473
GOTERM_BP_DIRECT	GO:2000059~negative regulation of protein ubiquitination involved in ubiquitin-dependent protein catabolic process	3	0.643777	0.0611807	PDCL3, ANKS1, HFE	411	20	20240	7.38686	1	1	0.998473
GOTERM_BP_DIRECT	GO:0032012~regulation of ARF protein signal transduction	3	0.643777	0.0611807	IQSEC2, GIT1, ARFGAP1	411	20	20240	7.38686	1	1	0.998473
GOTERM_BP_DIRECT	GO:0008542~visual learning	5	1.07296	0.0657871	MECP2, IDUA, PDE1B, ZZEF1, PIAS1	411	75	20240	3.28305	1	1	0.998473
GOTERM_BP_DIRECT	GO:0042127~regulation of cell proliferation	9	1.93133	0.0660138	CREB3, STAT5B, HHEX, CCND3, NOS2, STAT3, IL4RA, PIAS1, PPP1R9B	411	211	20240	2.10053	1	1	0.998473
GOTERM_BP_DIRECT	GO:0071345~cellular response to cytokine stimulus	4	0.858369	0.0661052	SOCS1, NOS2, STAT3, TCIRG1	411	46	20240	4.28224	1	1	0.998473
GOTERM_BP_DIRECT	GO:0007264~small GTPase mediated signal transduction	6	1.28755	0.0665399	RABIF, RHOT2, RHOT1, RHOH, RASGRP4, RHOBTB1	411	107	20240	2.76144	1	1	0.998473
GOTERM_BP_DIRECT	GO:0032760~positive regulation of tumor necrosis factor production	7	1.50215	0.0711484	H2-M2, STAT3, CCL4, NOD1, OAS1B, THBS1, TNFRSF1A	411	143	20240	2.41063	1	1	0.998473
GOTERM_BP_DIRECT	GO:0071577~zinc II ion transmembrane transport	3	0.643777	0.0724592	SLC39A13, SLC30A1, SLC39A1	411	22	20240	6.71533	1	1	0.998473
GOTERM_BP_DIRECT	GO:0071375~cellular response to peptide hormone stimulus	3	0.643777	0.0724592	XBP1, POR, CSK	411	22	20240	6.71533	1	1	0.998473
GOTERM_BP_DIRECT	GO:0006541~glutamine metabolic process	3	0.643777	0.0724592	MECP2, GFPT1, NIT2	411	22	20240	6.71533	1	1	0.998473
GOTERM_BP_DIRECT	GO:0007020~microtubule nucleation	3	0.643777	0.0724592	GOLGA2, NDE1, TUBGCP6	411	22	20240	6.71533	1	1	0.998473
GOTERM_BP_DIRECT	GO:0051000~positive regulation of nitric-oxide synthase activity	3	0.643777	0.0724592	GCH1, HTR2B, NOD1	411	22	20240	6.71533	1	1	0.998473
GOTERM_BP_DIRECT	GO:0010628~positive regulation of gene expression	19	4.07725	0.0751057	STAT5B, ITGB3, HFE, STAT3, IL2RG, TNFRSF1A, P2RX7, MECP2, PDCL3, CDH5, HGS, PDCD10, DDRGK1, TADA3, CTSH, DROSHA, TCF3, LAMTOR5, ENG	411	612	20240	1.52887	1	1	0.998473
GOTERM_BP_DIRECT	GO:0033077~T cell differentiation in thymus	4	0.858369	0.0768203	STAT5B, LIG4, TCF3, IL2RG	411	49	20240	4.02006	1	1	0.998473
GOTERM_BP_DIRECT	GO:0012501~programmed cell death	4	0.858369	0.0768203	P2RX7, GSDMD, PPIF, SPATA2	411	49	20240	4.02006	1	1	0.998473
GOTERM_BP_DIRECT	GO:0033198~response to ATP	3	0.643777	0.07833	P2RX7, SELL, SLC8A1	411	23	20240	6.42336	1	1	0.998473
GOTERM_BP_DIRECT	GO:0007031~peroxisome organization	3	0.643777	0.07833	PEX11A, PEX11B, PEX14	411	23	20240	6.42336	1	1	0.998473
GOTERM_BP_DIRECT	GO:0009395~phospholipid catabolic process	3	0.643777	0.07833	PLBD1, PLA2G5, PLBD2	411	23	20240	6.42336	1	1	0.998473
GOTERM_BP_DIRECT	GO:0001845~phagolysosome assembly	2	0.429185	0.0786043	P2RX7, MYO7A	411	4	20240	24.6229	1	1	0.998473
GOTERM_BP_DIRECT	GO:0000271~polysaccharide biosynthetic process	2	0.429185	0.0786043	EXT1, EXT2	411	4	20240	24.6229	1	1	0.998473
GOTERM_BP_DIRECT	GO:2000635~negative regulation of primary miRNA processing	2	0.429185	0.0786043	MECP2, STAT3	411	4	20240	24.6229	1	1	0.998473
GOTERM_BP_DIRECT	GO:1905636~positive regulation of RNA polymerase II regulatory region sequence-specific DNA binding	2	0.429185	0.0786043	DDRGK1, LAMTOR5	411	4	20240	24.6229	1	1	0.998473
GOTERM_BP_DIRECT	GO:0044375~regulation of peroxisome size	2	0.429185	0.0786043	PEX11A, PEX11B	411	4	20240	24.6229	1	1	0.998473
GOTERM_BP_DIRECT	GO:0043434~response to peptide hormone	5	1.07296	0.0792964	STAT5B, HHEX, CCND3, SERPINA3F, STAT3	411	80	20240	3.07786	1	1	0.998473
GOTERM_BP_DIRECT	GO:0009791~post-embryonic development	6	1.28755	0.0798807	MECP2, SIAH1A, ITPR1, TET2, MAPK8IP3, SLC8A1	411	113	20240	2.61482	1	1	0.998473
GOTERM_BP_DIRECT	GO:0050776~regulation of immune response	4	0.858369	0.0805514	GPR108, INPP5D, SAC3D1, CD200	411	50	20240	3.93966	1	1	0.998473
GOTERM_BP_DIRECT	GO:0002028~regulation of sodium ion transport	3	0.643777	0.0843438	P2RX7, PER1, SLC8A1	411	24	20240	6.15572	1	1	0.998473
GOTERM_BP_DIRECT	GO:0010763~positive regulation of fibroblast migration	3	0.643777	0.0843438	ITGB3, THBS1, SLC8A1	411	24	20240	6.15572	1	1	0.998473
GOTERM_BP_DIRECT	GO:0001938~positive regulation of endothelial cell proliferation	5	1.07296	0.0850573	PDCL3, ADORA2B, ITGB3, AKT3, HTR2B	411	82	20240	3.00279	1	1	0.998473
GOTERM_BP_DIRECT	GO:0043406~positive regulation of MAP kinase activity	5	1.07296	0.0850573	P2RX7, PDCD10, HTR2B, CSK, THBS1	411	82	20240	3.00279	1	1	0.998473
GOTERM_BP_DIRECT	GO:0034605~cellular response to heat	4	0.858369	0.0882432	LYN, PDCL3, TFEC, PRKACA	411	52	20240	3.78813	1	1	0.998473
GOTERM_BP_DIRECT	GO:0006487~protein N-linked glycosylation	4	0.858369	0.0882432	EXT2, B4GALT1, GFPT1, TMEM165	411	52	20240	3.78813	1	1	0.998473
GOTERM_BP_DIRECT	GO:0006888~ER to Golgi vesicle-mediated transport	6	1.28755	0.0895101	GOLGA2, BCAP31, TRAPPC2L, TFG, COPG2, BET1	411	117	20240	2.52542	1	1	0.998473
GOTERM_BP_DIRECT	GO:0006829~zinc II ion transport	3	0.643777	0.0904923	SLC39A13, SLC30A1, SLC39A1	411	25	20240	5.90949	1	1	0.998473
GOTERM_BP_DIRECT	GO:0008203~cholesterol metabolic process	6	1.28755	0.0945407	CH25H, SREBF1, NSDHL, APOBR, MBTPS2, FDFT1	411	119	20240	2.48298	1	1	0.998473
GOTERM_BP_DIRECT	GO:0007254~JNK cascade	4	0.858369	0.0962307	NOD1, MAP2K7, HACD3, MAPK8IP3	411	54	20240	3.64783	1	1	0.998473
GOTERM_BP_DIRECT	GO:0001701~in utero embryonic development	12	2.57511	0.0963364	POLB, FLCN, CCNK, HHEX, PLOD3, LIG4, SLC30A1, SLC39A1, MAPK8IP3, BYSL, RUNX1, WDTC1	411	347	20240	1.70302	1	1	0.998473
GOTERM_BP_DIRECT	GO:0006509~membrane protein ectodomain proteolysis	3	0.643777	0.0967679	P2RX7, BACE1, NCSTN	411	26	20240	5.6822	1	1	0.998473
GOTERM_BP_DIRECT	GO:0034113~heterotypic cell-cell adhesion	3	0.643777	0.0967679	CD200R1, ITGB3, CD200	411	26	20240	5.6822	1	1	0.998473
GOTERM_BP_DIRECT	GO:0006891~intra-Golgi vesicle-mediated transport	3	0.643777	0.0967679	COG8, GOSR2, COPG2	411	26	20240	5.6822	1	1	0.998473
GOTERM_BP_DIRECT	GO:2000405~negative regulation of T cell migration	2	0.429185	0.0972727	CD200R1, CD200	411	5	20240	19.6983	1	1	0.998473
GOTERM_BP_DIRECT	GO:0006663~platelet activating factor biosynthetic process	2	0.429185	0.0972727	CHPT1, PLA2G5	411	5	20240	19.6983	1	1	0.998473
GOTERM_BP_DIRECT	GO:0061097~regulation of protein tyrosine kinase activity	2	0.429185	0.0972727	RAP2C, ITGB3	411	5	20240	19.6983	1	1	0.998473
GOTERM_BP_DIRECT	GO:0007044~cell-substrate junction assembly	2	0.429185	0.0972727	ITGB3, TNS1	411	5	20240	19.6983	1	1	0.998473
GOTERM_BP_DIRECT	GO:0032310~prostaglandin secretion	2	0.429185	0.0972727	P2RX7, NOS2	411	5	20240	19.6983	1	1	0.998473
GOTERM_BP_DIRECT	GO:0031284~positive regulation of guanylate cyclase activity	2	0.429185	0.0972727	NOS2, ADORA2B	411	5	20240	19.6983	1	1	0.998473
GOTERM_BP_DIRECT	GO:0070574~cadmium ion transmembrane transport	2	0.429185	0.0972727	SLC11A2, SLC30A1	411	5	20240	19.6983	1	1	0.998473
GOTERM_BP_DIRECT	GO:0006027~glycosaminoglycan catabolic process	2	0.429185	0.0972727	IDUA, IDS	411	5	20240	19.6983	1	1	0.998473
GOTERM_BP_DIRECT	GO:0030209~dermatan sulfate catabolic process	2	0.429185	0.0972727	IDUA, IDS	411	5	20240	19.6983	1	1	0.998473
GOTERM_BP_DIRECT	GO:0002513~tolerance induction to self antigen	2	0.429185	0.0972727	LYN, XKR8	411	5	20240	19.6983	1	1	0.998473
GOTERM_BP_DIRECT	GO:0002376~immune system process	17	3.64807	0.0978844	LYN, GSDMD, DBNL, H2-DMA, HP, IL4RA, NOD1, MEFV, MYSM1, PSTPIP1, SLPI, INPP5D, TARM1, PCBP2, POLR3F, TLR8, CSK	411	553	20240	1.51388	1	1	0.998473
GOTERM_BP_DIRECT	GO:0007409~axonogenesis	6	1.28755	0.0997127	GOLGA2, DST, FLOT1, NUMB, ULK2, LLGL1	411	121	20240	2.44194	1	1	0.998473

## Sheet: C3_2
Category	Term	Count	%	PValue	Genes	List Total	Pop Hits	Pop Total	Fold Enrichment	Bonferroni	Benjamini	FDR
GOTERM_BP_DIRECT	GO:0006397~mRNA processing	26	7.40741	1.94097e-09	ZFP326, SF3B3, DHX9, DDX1, AKAP8L, HNRNPLL, SYNCRIP, SCAF8, TRA2A, SNIP1, SF3A1, ZFP830, RNGTT, PTCD2, ALYREF, PUS7, THOC5, SCAF1, CDC40, LSM2, SNRNP40, CLNS1A, SNRPA1, TARDBP, SRSF7, ZPR1	330	368	20240	4.33333	3.61991e-06	3.61991e-06	3.60827e-06
GOTERM_BP_DIRECT	GO:0006412~translation	23	6.55271	5.26351e-09	RPL4, EIF4A2, RPL14-PS1, MRPS15, RPL21, SRBD1, MRPL47, MRPS7, MRPL34, MRPL57, GSPT1, MRPL55, EIF3M, EIF3L, RPL14, RPL13, RPL27, GARS, RPS2, EIF1A, EIF4B, EIF4G1, EIF3B	330	302	20240	4.67108	9.8164e-06	4.90822e-06	4.89243e-06
GOTERM_BP_DIRECT	GO:0008380~RNA splicing	21	5.98291	4.15022e-08	ZFP326, ZFP830, SF3A1, TAF15, SF3B3, DHX9, ALYREF, PUS7, THOC5, SCAF1, CDC40, LSM2, SYNCRIP, SNRNP40, CLNS1A, TRA2A, SNIP1, SNRPA1, TARDBP, SRSF7, ZPR1	330	282	20240	4.56738	7.73986e-05	2.58005e-05	2.57175e-05
GOTERM_BP_DIRECT	GO:0006364~rRNA processing	15	4.2735	2.94564e-07	DDX27, WDR74, NOL8, IMP4, PWP2, RRP8, EMG1, EBNA1BP2, EXOSC9, RPL14, NHP2, ESF1, RPL27, LYAR, EXOSC1	330	157	20240	5.85987	0.000549211	0.000118316	0.000117935
GOTERM_BP_DIRECT	GO:0042254~ribosome biogenesis	13	3.7037	3.172e-07	DDX28, NOP56, DDX27, RRN3, NIP7, GTF3A, IMP4, IPO4, EMG1, EBNA1BP2, RRS1, ZFP593, NHP2	330	113	20240	7.05605	0.000591404	0.000118316	0.000117935
GOTERM_BP_DIRECT	GO:0006413~translational initiation	8	2.2792	0.000106038	EIF4A2, EIF2B3, EIF3M, EIF3L, EIF1A, EIF4B, EIF4G1, EIF3B	330	67	20240	7.32338	0.179443	0.0329602	0.0328542
GOTERM_BP_DIRECT	GO:0032543~mitochondrial translation	9	2.5641	0.000159505	PTCD3, GADD45GIP1, MRPS15, MRPL47, MRPL34, MRPS7, MRPL57, DAP3, MRPL55	330	95	20240	5.81053	0.257327	0.0424966	0.0423599
GOTERM_BP_DIRECT	GO:0042273~ribosomal large subunit biogenesis	6	1.7094	0.000239421	EBNA1BP2, NIP7, GTF3A, RRS1, RPL14, WDR74	330	35	20240	10.5143	0.360183	0.0558149	0.0556354
GOTERM_BP_DIRECT	GO:0006325~chromatin organization	17	4.8433	0.000357085	HDAC2, L3MBTL2, EYA3, SETD7, ATRX, SMARCA5, EHMT1, YEATS4, CHD3, RRP8, RBL2, BABAM1, ING5, MTF2, SMYD2, ATG7, KDM6A	330	367	20240	2.84105	0.486283	0.0739959	0.0737578
GOTERM_BP_DIRECT	GO:0031062~positive regulation of histone methylation	4	1.1396	0.00135616	L3MBTL2, SMARCA5, PAXBP1, RRP8	330	14	20240	17.5238	0.920417	0.252924	0.25211
GOTERM_BP_DIRECT	GO:0045893~positive regulation of transcription, DNA-templated	24	6.83761	0.00222689	MAP3K2, ZFP326, HDAC2, SF3B3, RRN3, SHC1, CNBP, SETD7, SMARCA5, NME2, NOLC1, YEATS4, ETV1, FOS, CHD3, SREBF2, MLLT11, CCNA2, TADA2B, ING5, CAND1, IRF3, ATXN7, MAP3K5	330	736	20240	2	0.984358	0.367445	0.366262
GOTERM_BP_DIRECT	GO:0002183~cytoplasmic translational initiation	3	0.854701	0.00255022	EIF4A2, EIF2B3, EIF3M	330	5	20240	36.8	0.991454	0.367445	0.366262
GOTERM_BP_DIRECT	GO:0006338~chromatin remodeling	11	3.1339	0.00256128	TADA2B, HDAC2, PWWP2B, ATRX, SMARCA5, SMYD2, PSIP1, YEATS4, HDGF, CHD3, KDM6A	330	212	20240	3.18239	0.991628	0.367445	0.366262
GOTERM_BP_DIRECT	GO:0000398~mRNA splicing, via spliceosome	10	2.849	0.00290789	SF3A1, SF3B3, TRA2A, SNIP1, SNRPA1, PAXBP1, SRSF7, CDC40, CTNNBL1, LSM2	330	181	20240	3.38858	0.995622	0.387373	0.386127
GOTERM_BP_DIRECT	GO:0018027~peptidyl-lysine dimethylation	3	0.854701	0.00524125	SETD7, SMYD2, EHMT1	330	7	20240	26.2857	0.999945	0.651662	0.649565
GOTERM_BP_DIRECT	GO:0006302~double-strand break repair	6	1.7094	0.00562437	BABAM1, RAD50, DDX1, EYA3, TDP1, LIG3	330	70	20240	5.25714	0.999973	0.655591	0.653482
GOTERM_BP_DIRECT	GO:0006366~transcription from RNA polymerase II promoter	11	3.1339	0.00609631	GTF2A2, SCAF8, ATXN7, ATRX, KPNA6, ETV1, FOS, PAXBP1, LCORL, MNAT1, SCAF1	330	240	20240	2.81111	0.999989	0.668801	0.666649
GOTERM_BP_DIRECT	GO:0097300~programmed necrotic cell death	3	0.854701	0.00691355	MAPK8, IRF3, MAP3K5	330	8	20240	23	0.999998	0.716321	0.714016
GOTERM_BP_DIRECT	GO:0010212~response to ionizing radiation	5	1.4245	0.00817362	BABAM1, EYA3, BAX, ATM, INIP	330	49	20240	6.2585	1	0.76219	0.759738
GOTERM_BP_DIRECT	GO:0071364~cellular response to epidermal growth factor stimulus	5	1.4245	0.00817362	DUSP3, NCL, PTPN12, ZFP36L2, ZPR1	330	49	20240	6.2585	1	0.76219	0.759738
GOTERM_BP_DIRECT	GO:0070192~chromosome organization involved in meiotic cell cycle	3	0.854701	0.00879387	RAD50, ATRX, ATM	330	9	20240	20.4444	1	0.762244	0.759792
GOTERM_BP_DIRECT	GO:0006396~RNA processing	6	1.7094	0.00931072	ZFP830, SF3A1, RNGTT, EXOSC9, TRNT1, EXOSC1	330	79	20240	4.65823	1	0.762244	0.759792
GOTERM_BP_DIRECT	GO:0034614~cellular response to reactive oxygen species	5	1.4245	0.00940033	MAPK8, ATM, MPV17, FOS, ATG7	330	51	20240	6.01307	1	0.762244	0.759792
GOTERM_BP_DIRECT	GO:0032755~positive regulation of interleukin-6 production	7	1.9943	0.0100037	DHX9, NCL, PLCG2, PTEN, IL6RA, HSPD1, IL17RA	330	112	20240	3.83333	1	0.777372	0.774871
GOTERM_BP_DIRECT	GO:0007005~mitochondrion organization	7	1.9943	0.0104246	DCTN6, CLUH, PTCD2, CHCHD10, LIG3, PHB2, ATG7	330	113	20240	3.79941	1	0.777674	0.775173
GOTERM_BP_DIRECT	GO:0006470~protein dephosphorylation	8	2.2792	0.0114865	RNGTT, CTDP1, DUSP3, EYA3, PTEN, PTPN12, PTPN23, SSH3	330	150	20240	3.27111	1	0.823936	0.821286
GOTERM_BP_DIRECT	GO:0048511~rhythmic process	8	2.2792	0.0127043	MAPK8, HDAC2, DHX9, BHLHE40, BHLHE41, ID3, TARDBP, ATG7	330	153	20240	3.20697	1	0.875888	0.87307
GOTERM_BP_DIRECT	GO:0018026~peptidyl-lysine monomethylation	3	0.854701	0.0131501	SETD7, SMYD2, EHMT1	330	11	20240	16.7273	1	0.875888	0.87307
GOTERM_BP_DIRECT	GO:0045944~positive regulation of transcription from RNA polymerase II promoter	32	9.11681	0.0138383	ATF2, GTF2A2, HDAC2, DHX9, AKAP8L, PSIP1, IFT74, ATXN7, EXOSC9, KPNA6, MLX, TRP53BP1, GABPA, KDM6A, ZFP715, ZFP219, CNBP, ATRX, SMARCA5, NME2, ETV1, FOS, SREBF2, IRF3, NCL, MTF2, ZFP593, PIN1, ATM, HDGF, PAXBP1, SSBP4	330	1257	20240	1.56139	1	0.889946	0.887083
GOTERM_BP_DIRECT	GO:0002181~cytoplasmic translation	6	1.7094	0.0186581	RPL4, RPL21, RPL14, RPL13, RPL27, RPS2	330	94	20240	3.91489	1	1	0.997318
GOTERM_BP_DIRECT	GO:0002376~immune system process	17	4.8433	0.0191616	HEXIM1, DHX9, DDX1, FBXO38, CD5L, MALT1, IL17RA, SENP7, MFSD6, IRF3, OTULIN, POLR3E, TRIM13, ATM, LYAR, CTNNBL1, MAP3K5	330	553	20240	1.88547	1	1	0.997318
GOTERM_BP_DIRECT	GO:2000767~positive regulation of cytoplasmic translation	3	0.854701	0.021071	SYNCRIP, DHX9, CNBP	330	14	20240	13.1429	1	1	0.997318
GOTERM_BP_DIRECT	GO:0006281~DNA repair	13	3.7037	0.0269353	EYA3, ATRX, SMARCA5, RPA2, LIG3, INIP, BABAM1, RAD50, TDP1, UBR5, ATM, TRP53BP1, MNAT1	330	391	20240	2.03922	1	1	0.997318
GOTERM_BP_DIRECT	GO:0001732~formation of cytoplasmic translation initiation complex	3	0.854701	0.0272005	EIF3M, EIF3L, EIF3B	330	16	20240	11.5	1	1	0.997318
GOTERM_BP_DIRECT	GO:0007507~heart development	11	3.1339	0.0286449	HEXIM1, ATF2, GYS1, IFT74, PTCD2, SHC1, PTEN, SMYD2, ID3, ATM, KDM6A	330	306	20240	2.20479	1	1	0.997318
GOTERM_BP_DIRECT	GO:0031175~neuron projection development	8	2.2792	0.0288538	BLOC1S4, MAPK8, SHC1, DOCK7, PTEN, UPF3B, ATG7, CAMSAP2	330	181	20240	2.71087	1	1	0.997318
GOTERM_BP_DIRECT	GO:0045892~negative regulation of transcription, DNA-templated	19	5.41311	0.0295682	HEXIM1, HDAC2, NKX6-2, L3MBTL2, SET, SHC1, ZFP219, BHLHE41, EHMT1, CHD3, LIMD1, PHB2, RRP8, BHLHE40, MLX, ID3, LRCH4, MPHOSPH8, ZFP397	330	679	20240	1.71625	1	1	0.997318
GOTERM_BP_DIRECT	GO:0032206~positive regulation of telomere maintenance	3	0.854701	0.0305015	RAD50, ATRX, GNL3	330	17	20240	10.8235	1	1	0.997318
GOTERM_BP_DIRECT	GO:0032786~positive regulation of DNA-templated transcription, elongation	3	0.854701	0.0305015	SCAF8, ALYREF, THOC5	330	17	20240	10.8235	1	1	0.997318
GOTERM_BP_DIRECT	GO:0006734~NADH metabolic process	3	0.854701	0.0305015	IDH3G, ME1, IDH3A	330	17	20240	10.8235	1	1	0.997318
GOTERM_BP_DIRECT	GO:0090298~negative regulation of mitochondrial DNA replication	2	0.569801	0.0322464	LIG3, ATG7	330	2	20240	61.3333	1	1	0.997318
GOTERM_BP_DIRECT	GO:0009409~response to cold	4	1.1396	0.032552	TMEM135, ACADVL, FOS, HSPD1	330	43	20240	5.70543	1	1	0.997318
GOTERM_BP_DIRECT	GO:0016236~macroautophagy	4	1.1396	0.0345257	NBR1, PLAA, ATG14, ATG7	330	44	20240	5.57576	1	1	0.997318
GOTERM_BP_DIRECT	GO:0042981~regulation of apoptotic process	9	2.5641	0.0356052	IRF3, PLSCR3, TOMM70A, NME2, BAX, YEATS4, ANP32B, TARDBP, MALT1	330	231	20240	2.38961	1	1	0.997318
GOTERM_BP_DIRECT	GO:0006275~regulation of DNA replication	4	1.1396	0.03656	CCNA2, ING5, SMARCA5, ID3	330	45	20240	5.45185	1	1	0.997318
GOTERM_BP_DIRECT	GO:0000028~ribosomal small subunit assembly	3	0.854701	0.0375464	RPS2, PWP2, MRPS7	330	19	20240	9.68421	1	1	0.997318
GOTERM_BP_DIRECT	GO:0000226~microtubule cytoskeleton organization	7	1.9943	0.0381478	ATXN7, SSNA1, DOCK7, TUBGCP4, PCNT, ZPR1, CAMSAP2	330	152	20240	2.82456	1	1	0.997318
GOTERM_BP_DIRECT	GO:0007049~cell cycle	18	5.12821	0.0390678	GADD45GIP1, ZFP830, CTDP1, SSNA1, HAUS3, LIG3, HAUS2, CCAR1, RBL2, CCNA2, BABAM1, RAD50, STAG2, MIS18BP1, PIN1, ATM, MNAT1, MAPK6	330	653	20240	1.69066	1	1	0.997318
GOTERM_BP_DIRECT	GO:0035556~intracellular signal transduction	14	3.9886	0.039429	MAP3K2, PRKCI, SHC1, MAST2, PRKAG2, SPSB2, ABR, MAPK8, ADCY9, PLCG2, BAX, SOCS6, MAPK6, PDZD8	330	461	20240	1.86262	1	1	0.997318
GOTERM_BP_DIRECT	GO:0044818~mitotic G2/M transition checkpoint	3	0.854701	0.0412791	BABAM1, RAD50, INIP	330	20	20240	9.2	1	1	0.997318
GOTERM_BP_DIRECT	GO:0034968~histone lysine methylation	3	0.854701	0.0412791	SETD7, SMYD2, EHMT1	330	20	20240	9.2	1	1	0.997318
GOTERM_BP_DIRECT	GO:0006606~protein import into nucleus	6	1.7094	0.0423441	IPO13, ATF2, KPNA6, PHB2, KPNB1, IPO4	330	117	20240	3.1453	1	1	0.997318
GOTERM_BP_DIRECT	GO:0070936~protein K48-linked ubiquitination	5	1.4245	0.0446779	UBE3C, UBE2Q2, FBXO38, UBR5, RFFL	330	82	20240	3.73984	1	1	0.997318
GOTERM_BP_DIRECT	GO:0016311~dephosphorylation	6	1.7094	0.0449899	RNGTT, DUSP3, PTEN, PTPN12, PTPN23, SSH3	330	119	20240	3.09244	1	1	0.997318
GOTERM_BP_DIRECT	GO:0050765~negative regulation of phagocytosis	3	0.854701	0.0451448	SYT11, PTEN, ATG7	330	21	20240	8.7619	1	1	0.997318
GOTERM_BP_DIRECT	GO:0043484~regulation of RNA splicing	5	1.4245	0.0463636	TADA2B, ZFP326, SF3B3, ATXN7, HNRNPLL	330	83	20240	3.69478	1	1	0.997318
GOTERM_BP_DIRECT	GO:0002842~positive regulation of T cell mediated immune response to tumor cell	2	0.569801	0.0479788	FBXO38, HSPD1	330	3	20240	40.8889	1	1	0.997318
GOTERM_BP_DIRECT	GO:0031065~positive regulation of histone deacetylation	3	0.854701	0.0491381	AKAP8L, SMARCA5, RRP8	330	22	20240	8.36364	1	1	0.997318
GOTERM_BP_DIRECT	GO:0007020~microtubule nucleation	3	0.854701	0.0491381	SSNA1, TUBGCP4, HAUS2	330	22	20240	8.36364	1	1	0.997318
GOTERM_BP_DIRECT	GO:0006970~response to osmotic stress	3	0.854701	0.0491381	ATF2, MAPK8, NOLC1	330	22	20240	8.36364	1	1	0.997318
GOTERM_BP_DIRECT	GO:0043525~positive regulation of neuron apoptotic process	5	1.4245	0.0534559	ATF2, MAPK8, PIN1, BAX, ATM	330	87	20240	3.5249	1	1	0.997318
GOTERM_BP_DIRECT	GO:0098586~cellular response to virus	4	1.1396	0.0549656	ATF2, IRF3, TOMM70A, BAX	330	53	20240	4.62893	1	1	0.997318
GOTERM_BP_DIRECT	GO:0035521~monoubiquitinated histone deubiquitination	3	0.854701	0.0618331	TADA2B, SF3B3, ATXN7	330	25	20240	7.36	1	1	0.997318
GOTERM_BP_DIRECT	GO:0043162~ubiquitin-dependent protein catabolic process via the multivesicular body sorting pathway	3	0.854701	0.0618331	PLAA, PTPN23, CHMP7	330	25	20240	7.36	1	1	0.997318
GOTERM_BP_DIRECT	GO:0010666~positive regulation of cardiac muscle cell apoptotic process	3	0.854701	0.0618331	MAPK8, PTEN, MAP3K5	330	25	20240	7.36	1	1	0.997318
GOTERM_BP_DIRECT	GO:0006282~regulation of DNA repair	4	1.1396	0.0628098	BABAM1, TADA2B, SF3B3, ATXN7	330	56	20240	4.38095	1	1	0.997318
GOTERM_BP_DIRECT	GO:0051570~regulation of histone H3-K9 methylation	2	0.569801	0.0634561	SETD7, EHMT1	330	4	20240	30.6667	1	1	0.997318
GOTERM_BP_DIRECT	GO:1902110~positive regulation of mitochondrial membrane permeability involved in apoptotic process	2	0.569801	0.0634561	ATF2, BAX	330	4	20240	30.6667	1	1	0.997318
GOTERM_BP_DIRECT	GO:0060215~primitive hemopoiesis	2	0.569801	0.0634561	HSCB, THOC5	330	4	20240	30.6667	1	1	0.997318
GOTERM_BP_DIRECT	GO:0043065~positive regulation of apoptotic process	12	3.4188	0.065234	MLLT11, ING5, MAPK8, PTEN, BAX, ID3, ATM, ATG7, CTNNBL1, HSPD1, MAP3K5, CCAR1	330	402	20240	1.83085	1	1	0.997318
GOTERM_BP_DIRECT	GO:0043966~histone H3 acetylation	4	1.1396	0.0655338	TADA2B, ING5, SF3B3, ATXN7	330	57	20240	4.30409	1	1	0.997318
GOTERM_BP_DIRECT	GO:0006401~RNA catabolic process	3	0.854701	0.0708438	RNASEH2B, EXOSC9, EXOSC1	330	27	20240	6.81481	1	1	0.997318
GOTERM_BP_DIRECT	GO:0008637~apoptotic mitochondrial changes	3	0.854701	0.0708438	BAX, HSPD1, DAP3	330	27	20240	6.81481	1	1	0.997318
GOTERM_BP_DIRECT	GO:0031647~regulation of protein stability	5	1.4245	0.073596	UBR5, PTEN, PIN1, TARDBP, GET4	330	97	20240	3.16151	1	1	0.997318
GOTERM_BP_DIRECT	GO:0032727~positive regulation of interferon-alpha production	3	0.854701	0.0754994	IRF3, DHX9, HSPD1	330	28	20240	6.57143	1	1	0.997318
GOTERM_BP_DIRECT	GO:0075525~viral translational termination-reinitiation	2	0.569801	0.0786826	EIF3L, EIF3B	330	5	20240	24.5333	1	1	0.997318
GOTERM_BP_DIRECT	GO:1902953~positive regulation of ER to Golgi vesicle-mediated transport	2	0.569801	0.0786826	PGAP1, TBC1D20	330	5	20240	24.5333	1	1	0.997318
GOTERM_BP_DIRECT	GO:1904354~negative regulation of telomere capping	2	0.569801	0.0786826	RAD50, ATM	330	5	20240	24.5333	1	1	0.997318
GOTERM_BP_DIRECT	GO:0031047~gene silencing by RNA	4	1.1396	0.0799406	CNOT1, DHX9, SNIP1, LIMD1	330	62	20240	3.95699	1	1	0.997318
GOTERM_BP_DIRECT	GO:0035522~monoubiquitinated histone H2A deubiquitination	3	0.854701	0.0802494	TADA2B, SF3B3, ATXN7	330	29	20240	6.34483	1	1	0.997318
GOTERM_BP_DIRECT	GO:0001825~blastocyst formation	3	0.854701	0.0802494	RPL7L1, WDR74, GABPA	330	29	20240	6.34483	1	1	0.997318
GOTERM_BP_DIRECT	GO:0009416~response to light stimulus	3	0.854701	0.0802494	FECH, BHLHE40, FOS	330	29	20240	6.34483	1	1	0.997318
GOTERM_BP_DIRECT	GO:0051028~mRNA transport	5	1.4245	0.0802913	DHX9, ALYREF, AAAS, THOC5, SRSF7	330	100	20240	3.06667	1	1	0.997318
GOTERM_BP_DIRECT	GO:0032496~response to lipopolysaccharide	7	1.9943	0.0804183	ABR, PTGIR, HDAC2, IRF3, PLCG2, FOS, ADH5	330	184	20240	2.33333	1	1	0.997318
GOTERM_BP_DIRECT	GO:0032760~positive regulation of tumor necrosis factor production	6	1.7094	0.0842878	HDAC2, DHX9, NCL, PLCG2, PTEN, HSPD1	330	143	20240	2.57343	1	1	0.997318
GOTERM_BP_DIRECT	GO:0031641~regulation of myelination	3	0.854701	0.0850894	DLG1, NKX6-2, ZPR1	330	30	20240	6.13333	1	1	0.997318
GOTERM_BP_DIRECT	GO:0006974~cellular response to DNA damage stimulus	14	3.9886	0.0917083	ATF2, EYA3, SETD7, ATRX, RPA2, LIG3, INIP, BABAM1, RAD50, TDP1, UBR5, BAX, ATM, TRP53BP1	330	528	20240	1.62626	1	1	0.997318
GOTERM_BP_DIRECT	GO:0006913~nucleocytoplasmic transport	4	1.1396	0.0923641	IPO13, MLX, AAAS, IPO4	330	66	20240	3.71717	1	1	0.997318
GOTERM_BP_DIRECT	GO:0070475~rRNA base methylation	2	0.569801	0.0936623	EMG1, METTL16	330	6	20240	20.4444	1	1	0.997318
GOTERM_BP_DIRECT	GO:0000183~chromatin silencing at rDNA	2	0.569801	0.0936623	SMARCA5, RRP8	330	6	20240	20.4444	1	1	0.997318
GOTERM_BP_DIRECT	GO:0000209~protein polyubiquitination	7	1.9943	0.0939127	ANKIB1, UBE3C, UBE2Q2, UBR5, FBXO28, UBE4A, DZIP3	330	192	20240	2.23611	1	1	0.997318
