# Supplementary material for: Matrix‐Rigidity Cooperates With Biochemical Cues in M2 Macrophage Activation Through Increased Nuclear Deformation and Chromatin Accessibility
Source: Adv Sci (Weinh). 2025 Jan 19;12(8):2403409. doi: 10.1002/advs.202403409 (PMC11848612; doi:10.1002/advs.202403409)
Supplement: Supplementary file 3 — Supporting Information [file ADVS-12-2403409-s001.xlsx]

## Sheet: C1_1
Category	Term	Count	%	PValue	Genes	List Total	Pop Hits	Pop Total	Fold Enrichment	Bonferroni	Benjamini	FDR
GOTERM_BP_DIRECT	GO:0001818~negative regulation of cytokine production	7	2.32558	9.11571e-06	SRGN, TNFSF4, FFAR4, PPARG, ATP2B1, LRRC32, NFKB1	245	41	20240	14.1045	0.0177172	0.0141533	0.0141317
GOTERM_BP_DIRECT	GO:0009966~regulation of signal transduction	8	2.65781	1.44348e-05	SPRED2, PTPN1, SPRED1, GPC1, FURIN, RUNX3, ACVR2A, RUNX1	245	66	20240	10.0136	0.0279099	0.0141533	0.0141317
GOTERM_BP_DIRECT	GO:0071407~cellular response to organic cyclic compound	7	2.32558	0.000269654	RAP1B, P2RY1, CYP1A1, CYP1B1, PPARG, NFKB1, GLI2	245	74	20240	7.81467	0.410725	0.176264	0.175994
GOTERM_BP_DIRECT	GO:0000122~negative regulation of transcription from RNA polymerase II promoter	26	8.63787	0.000726387	DLX2, ZBTB46, CTBP1, ZFP608, GLI2, SDCBP, EPC1, BATF3, JUN, POU1F1, VDR, WFS1, USP3, KLF4, RUNX3, PAX2, ZFP90, ST18, NFKB1, RUNX1, MMP12, NCOR2, ZEB2, SP2, PPARG, EZR	245	1031	20240	2.08333	0.759483	0.253185	0.252798
GOTERM_BP_DIRECT	GO:0006631~fatty acid metabolic process	10	3.32226	0.000797875	PTGIS, ACOT11, CYP1A1, CYP1B1, SLC27A6, ACSL4, PPARG, PLA2G5, FADS1, ACSF2	245	202	20240	4.08972	0.790966	0.253185	0.252798
GOTERM_BP_DIRECT	GO:0008285~negative regulation of cell proliferation	15	4.98339	0.000827583	JUN, SERPINE2, VDR, TENT5B, KLF4, ST18, RUNX1, IL1A, ABI3BP, CCN6, PKP2, BDKRB2, CYP1B1, PPARG, JAK2	245	433	20240	2.86186	0.802805	0.253185	0.252798
GOTERM_BP_DIRECT	GO:0071320~cellular response to cAMP	6	1.99336	0.000903772	RAP1B, STAR, ITPR1, CYP1B1, AKAP6, EZR	245	62	20240	7.99473	0.830194	0.253185	0.252798
GOTERM_BP_DIRECT	GO:0045944~positive regulation of transcription from RNA polymerase II promoter	29	9.63455	0.00128126	DLX2, PRDM9, GLI2, PLAC8, P2RY1, EPC1, JAK2, WNT1, ZFP462, MLXIP, JUN, POU1F1, POU2F1, VDR, IFRD1, GRHL3, KLF4, PAX2, ACVR2A, ST18, NFKB1, BATF, GRIN1, RUNX1, MMP12, IL1A, ZEB2, TEF, PPARG	245	1257	20240	1.90593	0.919069	0.296028	0.295575
GOTERM_BP_DIRECT	GO:0043066~negative regulation of apoptotic process	19	6.31229	0.00135862	JUN, PRDM9, WFS1, TENT5B, PRLR, PAX2, NFKB1, GLI2, CAPN13, PLAC8, POR, BAG3, CBS, RASA1, FFAR4, PROK2, PIM3, JAK2, WNT1	245	671	20240	2.33924	0.930475	0.296028	0.295575
GOTERM_BP_DIRECT	GO:0009635~response to herbicide	3	0.996678	0.00292058	STAR, ARG1, CYP1A1	245	7	20240	35.4052	0.996771	0.528518	0.52771
GOTERM_BP_DIRECT	GO:0007155~cell adhesion	17	5.64784	0.00315064	CGREF1, CSF3R, VWF, CADM1, LAMA4, IZUMO1R, MSLN, VCAN, BCAM, SRPX2, CLDN9, CCN6, ZYX, PKP2, CASS4, CYP1B1, VCL	245	611	20240	2.29854	0.997946	0.528518	0.52771
GOTERM_BP_DIRECT	GO:0050872~white fat cell differentiation	4	1.3289	0.00327165	NCOR2, CTBP1, FFAR4, PPARG	245	25	20240	13.218	0.998381	0.528518	0.52771
GOTERM_BP_DIRECT	GO:0007417~central nervous system development	7	2.32558	0.00350369	ZEB2, VCAN, MARCKS, SHC3, GRHL3, PAX2, RUNX1	245	121	20240	4.77922	0.998975	0.528518	0.52771
GOTERM_BP_DIRECT	GO:0046321~positive regulation of fatty acid oxidation	3	0.996678	0.00611077	KLHL25, PPARG, NUCB2	245	10	20240	24.7837	0.999994	0.855945	0.854635
GOTERM_BP_DIRECT	GO:0043392~negative regulation of DNA binding	4	1.3289	0.00921615	JUN, JAK2, ZFP90, ZFP462	245	36	20240	9.17914	1	1	0.99898
GOTERM_BP_DIRECT	GO:0030032~lamellipodium assembly	4	1.3289	0.0114893	CCDC88A, KIT, WASF2, VCL	245	39	20240	8.47305	1	1	0.99898
GOTERM_BP_DIRECT	GO:0090331~negative regulation of platelet aggregation	3	0.996678	0.0119715	SERPINE2, PRKCD, PRKG1	245	14	20240	17.7026	1	1	0.99898
GOTERM_BP_DIRECT	GO:0070301~cellular response to hydrogen peroxide	5	1.66113	0.0122754	ARG1, PRKCD, CYP1B1, PAX2, MAPK13	245	74	20240	5.58191	1	1	0.99898
GOTERM_BP_DIRECT	GO:0006357~regulation of transcription from RNA polymerase II promoter	31	10.299	0.0130594	DLX2, ZBTB46, CTBP1, ZFP608, MED15, GLI2, RAI1, EPC1, ZKSCAN2, MLXIP, BATF3, JUN, POU1F1, POU2F1, ZFP438, ACTL6A, GRHL3, KLF4, RUNX3, PAX2, ZFP90, ST18, NFKB1, BATF, MED13L, RUNX1, NCOR2, ZEB2, SP2, TEF, PPARG	245	1627	20240	1.57405	1	1	0.99898
GOTERM_BP_DIRECT	GO:0019221~cytokine-mediated signaling pathway	7	2.32558	0.0135301	LILRA6, IL1A, CSF3R, KIT, IL20RB, JAK2, PRLR	245	161	20240	3.59184	1	1	0.99898
GOTERM_BP_DIRECT	GO:0050873~brown fat cell differentiation	4	1.3289	0.0149797	PLAC8, LAMA4, FFAR4, PPARG	245	43	20240	7.68486	1	1	0.99898
GOTERM_BP_DIRECT	GO:0009409~response to cold	4	1.3289	0.0149797	PLAC8, ACOT11, PPARG, ATP2B1	245	43	20240	7.68486	1	1	0.99898
GOTERM_BP_DIRECT	GO:0045893~positive regulation of transcription, DNA-templated	17	5.64784	0.0170648	POU1F1, JUN, ACTL6A, CITED4, GRHL3, KLF4, RUNX3, PAX2, NFKB1, ZFP90, GLI2, RUNX1, PPM1A, RAI1, EPC1, PPARG, WNT1	245	736	20240	1.90816	1	1	0.99898
GOTERM_BP_DIRECT	GO:0010811~positive regulation of cell-substrate adhesion	4	1.3289	0.0179481	CCDC80, ABI3BP, HSD17B12, JAK2	245	46	20240	7.18367	1	1	0.99898
GOTERM_BP_DIRECT	GO:0070373~negative regulation of ERK1 and ERK2 cascade	5	1.66113	0.0210571	SPRED2, PTPN1, SPRED1, KLF4, EZR	245	87	20240	4.74783	1	1	0.99898
GOTERM_BP_DIRECT	GO:0050728~negative regulation of inflammatory response	6	1.99336	0.0239591	NT5E, PTGIS, FFAR4, PPARG, PLA2G5, NFKB1	245	135	20240	3.67166	1	1	0.99898
GOTERM_BP_DIRECT	GO:0017143~insecticide metabolic process	2	0.664452	0.0239659	STAR, CYP1A1	245	2	20240	82.6122	1	1	0.99898
GOTERM_BP_DIRECT	GO:1904597~negative regulation of connective tissue replacement involved in inflammatory response wound healing	2	0.664452	0.0239659	ABI3BP, PPARG	245	2	20240	82.6122	1	1	0.99898
GOTERM_BP_DIRECT	GO:0051100~negative regulation of binding	2	0.664452	0.0239659	P2RY1, YBX2	245	2	20240	82.6122	1	1	0.99898
GOTERM_BP_DIRECT	GO:0030512~negative regulation of transforming growth factor beta receptor signaling pathway	5	1.66113	0.0252432	PPM1A, SPRED2, SPRED1, PPARG, WNT1	245	92	20240	4.4898	1	1	0.99898
GOTERM_BP_DIRECT	GO:0006366~transcription from RNA polymerase II promoter	8	2.65781	0.0267492	PLAC8, JUN, POU2F1, GRHL3, JAK2, KLF4, MED13L, GRIN1	245	240	20240	2.75374	1	1	0.99898
GOTERM_BP_DIRECT	GO:0007165~signal transduction	26	8.63787	0.029949	ARHGAP9, SHC3, YWHAB, MRGPRG, MRGPRE, GUCY2G, RAP1B, SCUBE1, P2RY1, AKT3, CCN6, FFAR4, BDKRB2, JAK2, WNT1, PRKG1, KSR1, RASSF8, PDYN, HPCAL4, NFKB1, RASA1, ZYX, GNB4, PPARG, STAM2	245	1392	20240	1.54304	1	1	0.99898
GOTERM_BP_DIRECT	GO:0042307~positive regulation of protein import into nucleus	4	1.3289	0.0300384	BAG3, PRKCD, JAK2, IPO5	245	56	20240	5.90087	1	1	0.99898
GOTERM_BP_DIRECT	GO:0071222~cellular response to lipopolysaccharide	9	2.99003	0.0326717	ABCA1, IL1A, STAR, ARG1, MIR181A-1, TNFSF4, JAK2, NFKB1, AICDA	245	306	20240	2.42977	1	1	0.99898
GOTERM_BP_DIRECT	GO:0045444~fat cell differentiation	5	1.66113	0.0329164	FFAR4, PPARG, OSBPL11, KLF4, WNT1	245	100	20240	4.13061	1	1	0.99898
GOTERM_BP_DIRECT	GO:0033189~response to vitamin A	3	0.996678	0.0335601	ARG1, CYP1A1, PPARG	245	24	20240	10.3265	1	1	0.99898
GOTERM_BP_DIRECT	GO:0006816~calcium ion transport	6	1.99336	0.034598	GRIN3A, VDR, ITPR1, ATP2B1, TPCN2, GRIN1	245	149	20240	3.32667	1	1	0.99898
GOTERM_BP_DIRECT	GO:0009812~flavonoid metabolic process	2	0.664452	0.0357335	POR, CYP1A1	245	3	20240	55.0748	1	1	0.99898
GOTERM_BP_DIRECT	GO:0097324~melanocyte migration	2	0.664452	0.0357335	ZEB2, KIT	245	3	20240	55.0748	1	1	0.99898
GOTERM_BP_DIRECT	GO:0072740~cellular response to anisomycin	2	0.664452	0.0357335	JUN, MAPK13	245	3	20240	55.0748	1	1	0.99898
GOTERM_BP_DIRECT	GO:0051240~positive regulation of multicellular organismal process	2	0.664452	0.0357335	RUNX3, RUNX1	245	3	20240	55.0748	1	1	0.99898
GOTERM_BP_DIRECT	GO:0045892~negative regulation of transcription, DNA-templated	15	4.98339	0.0364253	JUN, POU2F1, YWHAB, VDR, CTBP1, ZFP438, KLF4, PAX2, NFKB1, ZFP90, RUNX1, NCOR2, TNFSF4, EPC1, PPARG	245	679	20240	1.82501	1	1	0.99898
GOTERM_BP_DIRECT	GO:0001889~liver development	5	1.66113	0.0372104	JUN, VWF, CADM1, ARG1, RUNX1	245	104	20240	3.97174	1	1	0.99898
GOTERM_BP_DIRECT	GO:0048511~rhythmic process	6	1.99336	0.0381003	RAI1, GRIN3A, TEF, PROK2, PPARG, GRIN1	245	153	20240	3.2397	1	1	0.99898
GOTERM_BP_DIRECT	GO:0001676~long-chain fatty acid metabolic process	3	0.996678	0.0389046	CYP1A1, SLC27A6, ACSL4	245	26	20240	9.53218	1	1	0.99898
GOTERM_BP_DIRECT	GO:0009612~response to mechanical stimulus	4	1.3289	0.038905	JUN, KCNQ2, P2RY1, PPARG	245	62	20240	5.32982	1	1	0.99898
GOTERM_BP_DIRECT	GO:0090103~cochlea morphogenesis	3	0.996678	0.0445478	GRHL3, PAX2, GLI2	245	28	20240	8.85131	1	1	0.99898
GOTERM_BP_DIRECT	GO:0046686~response to cadmium ion	3	0.996678	0.0445478	ARG1, KIT, MT4	245	28	20240	8.85131	1	1	0.99898
GOTERM_BP_DIRECT	GO:0045766~positive regulation of angiogenesis	6	1.99336	0.0467255	IL1A, PTGIS, AKT3, CYP1B1, WARS2, RUNX1	245	162	20240	3.05971	1	1	0.99898
GOTERM_BP_DIRECT	GO:0090311~regulation of protein deacetylation	2	0.664452	0.0473598	SPRED2, SPRED1	245	4	20240	41.3061	1	1	0.99898
GOTERM_BP_DIRECT	GO:0043371~negative regulation of CD4-positive, alpha-beta T cell differentiation	2	0.664452	0.0473598	RUNX3, RUNX1	245	4	20240	41.3061	1	1	0.99898
GOTERM_BP_DIRECT	GO:0010043~response to zinc ion	3	0.996678	0.047476	ARG1, HVCN1, SLC30A4	245	29	20240	8.54609	1	1	0.99898
GOTERM_BP_DIRECT	GO:0043069~negative regulation of programmed cell death	3	0.996678	0.047476	WFS1, KIT, PAX2	245	29	20240	8.54609	1	1	0.99898
GOTERM_BP_DIRECT	GO:0001934~positive regulation of protein phosphorylation	8	2.65781	0.0481117	CHGA, FGF6, RASA1, P2RY1, DOK7, AKAP6, WNT1, ACVR2A	245	273	20240	2.42087	1	1	0.99898
GOTERM_BP_DIRECT	GO:0071300~cellular response to retinoic acid	4	1.3289	0.0507356	ABCA1, PPARG, PTK6, PAX2	245	69	20240	4.78912	1	1	0.99898
GOTERM_BP_DIRECT	GO:0007568~aging	6	1.99336	0.0509295	JUN, ARG1, P2RY1, CYP1A1, ATP2B1, PAX2	245	166	20240	2.98598	1	1	0.99898
GOTERM_BP_DIRECT	GO:0016192~vesicle-mediated transport	8	2.65781	0.0520637	VPS18, ARF2, STX16, TVP23A, RAB11A, SYT7, SPTBN2, SYT6	245	278	20240	2.37733	1	1	0.99898
GOTERM_BP_DIRECT	GO:0006468~protein phosphorylation	14	4.65116	0.0533248	KSR1, PRKCD, LMTK2, PTK6, GUCY2G, RUNX3, ACVR2A, MAPK13, KIT, AKT3, DOK7, PIM3, JAK2, PRKG1	245	652	20240	1.77388	1	1	0.99898
GOTERM_BP_DIRECT	GO:0071276~cellular response to cadmium ion	3	0.996678	0.0535352	JUN, STAR, MT4	245	31	20240	7.99473	1	1	0.99898
GOTERM_BP_DIRECT	GO:0035556~intracellular signal transduction	11	3.65449	0.0543623	SDCBP, SHC3, KSR1, PRKCD, ACOT11, AKT3, KIT, ASB4, JAK2, GUCY2G, MAPK13	245	461	20240	1.97122	1	1	0.99898
GOTERM_BP_DIRECT	GO:0006874~cellular calcium ion homeostasis	5	1.66113	0.0560485	VDR, ATP2B1, TPCN2, NUCB2, GRIN1	245	119	20240	3.4711	1	1	0.99898
GOTERM_BP_DIRECT	GO:0030511~positive regulation of transforming growth factor beta receptor signaling pathway	3	0.996678	0.056662	SDCBP, ZEB2, FURIN	245	32	20240	7.7449	1	1	0.99898
GOTERM_BP_DIRECT	GO:0002551~mast cell chemotaxis	2	0.664452	0.0588465	CHGA, KIT	245	5	20240	33.0449	1	1	0.99898
GOTERM_BP_DIRECT	GO:0050999~regulation of nitric-oxide synthase activity	2	0.664452	0.0588465	IL1A, ACVR2A	245	5	20240	33.0449	1	1	0.99898
GOTERM_BP_DIRECT	GO:0007169~transmembrane receptor protein tyrosine kinase signaling pathway	5	1.66113	0.0588846	SHC3, KIT, CASS4, LMTK2, PTK6	245	121	20240	3.41373	1	1	0.99898
GOTERM_BP_DIRECT	GO:0051928~positive regulation of calcium ion transport	3	0.996678	0.0598511	WFS1, ITPR1, ATP2B1	245	33	20240	7.5102	1	1	0.99898
GOTERM_BP_DIRECT	GO:0061098~positive regulation of protein tyrosine kinase activity	3	0.996678	0.0598511	PTPN1, DOK7, CASS4	245	33	20240	7.5102	1	1	0.99898
GOTERM_BP_DIRECT	GO:0006811~ion transport	13	4.31894	0.0623172	SLC10A1, HVCN1, SLC30A4, ITPR1, ATP2B1, TPCN2, GRIN1, GRIN3A, SLCO4A1, P2RY1, KCNQ2, ATP6V1G3, ATP6V0D2	245	603	20240	1.78103	1	1	0.99898
GOTERM_BP_DIRECT	GO:1902895~positive regulation of pri-miRNA transcription from RNA polymerase II promoter	4	1.3289	0.0640999	JUN, PPARG, KLF4, NFKB1	245	76	20240	4.34801	1	1	0.99898
GOTERM_BP_DIRECT	GO:0006869~lipid transport	6	1.99336	0.0647674	ABCA1, GRAMD1B, STAR, SLC10A1, SLC27A6, OSBPL11	245	178	20240	2.78468	1	1	0.99898
GOTERM_BP_DIRECT	GO:0007204~positive regulation of cytosolic calcium ion concentration	6	1.99336	0.0647674	P2RY1, FFAR4, ITPR1, BDKRB2, TAC4, JAK2	245	178	20240	2.78468	1	1	0.99898
GOTERM_BP_DIRECT	GO:0008283~cell proliferation	9	2.99003	0.0653079	RAP1B, POU1F1, JUN, SLC20A1, KIT, CYP1A1, PPARG, WNT1, GLI2	245	354	20240	2.10031	1	1	0.99898
GOTERM_BP_DIRECT	GO:0017156~calcium ion regulated exocytosis	3	0.996678	0.0664082	RAP1B, SYT7, SYT6	245	35	20240	7.08105	1	1	0.99898
GOTERM_BP_DIRECT	GO:0031016~pancreas development	3	0.996678	0.0697725	WFS1, MSLN, PAX2	245	36	20240	6.88435	1	1	0.99898
GOTERM_BP_DIRECT	GO:0046677~response to antibiotic	3	0.996678	0.0697725	CYP1A1, UQCRFS1, JAK2	245	36	20240	6.88435	1	1	0.99898
GOTERM_BP_DIRECT	GO:0060336~negative regulation of interferon-gamma-mediated signaling pathway	2	0.664452	0.0701952	ARG1, PPARG	245	6	20240	27.5374	1	1	0.99898
GOTERM_BP_DIRECT	GO:1902747~negative regulation of lens fiber cell differentiation	2	0.664452	0.0701952	SPRED2, SPRED1	245	6	20240	27.5374	1	1	0.99898
GOTERM_BP_DIRECT	GO:0043378~positive regulation of CD8-positive, alpha-beta T cell differentiation	2	0.664452	0.0701952	RUNX3, RUNX1	245	6	20240	27.5374	1	1	0.99898
GOTERM_BP_DIRECT	GO:0033363~secretory granule organization	2	0.664452	0.0701952	SRGN, SERPINE2	245	6	20240	27.5374	1	1	0.99898
GOTERM_BP_DIRECT	GO:0035166~post-embryonic hemopoiesis	2	0.664452	0.0701952	JAK2, KLF4	245	6	20240	27.5374	1	1	0.99898
GOTERM_BP_DIRECT	GO:0071560~cellular response to transforming growth factor beta stimulus	4	1.3289	0.0702754	PPM1A, STAR, ARG1, RUNX1	245	79	20240	4.1829	1	1	0.99898
GOTERM_BP_DIRECT	GO:0051091~positive regulation of sequence-specific DNA binding transcription factor activity	5	1.66113	0.0709773	IFRD1, KIT, PPARG, JAK2, WNT1	245	129	20240	3.20202	1	1	0.99898
GOTERM_BP_DIRECT	GO:0070374~positive regulation of ERK1 and ERK2 cascade	7	2.32558	0.0735678	RAP1B, IL1A, JUN, P2RY1, FFAR4, PLA2G5, DNAJC27	245	242	20240	2.38961	1	1	0.99898
GOTERM_BP_DIRECT	GO:0031069~hair follicle morphogenesis	3	0.996678	0.0766632	RUNX3, GLI2, RUNX1	245	38	20240	6.52202	1	1	0.99898
GOTERM_BP_DIRECT	GO:0001938~positive regulation of endothelial cell proliferation	4	1.3289	0.0767085	JUN, ANG5, ARG1, AKT3	245	82	20240	4.02987	1	1	0.99898
GOTERM_BP_DIRECT	GO:0001501~skeletal system development	5	1.66113	0.0774645	RAI1, VCAN, VDR, GLI2, RUNX1	245	133	20240	3.10572	1	1	0.99898
GOTERM_BP_DIRECT	GO:0030168~platelet activation	3	0.996678	0.0801861	SERPINE2, VWF, P2RY1	245	39	20240	6.35479	1	1	0.99898
GOTERM_BP_DIRECT	GO:0071373~cellular response to luteinizing hormone stimulus	2	0.664452	0.0814076	STAR, CYP1B1	245	7	20240	23.6035	1	1	0.99898
GOTERM_BP_DIRECT	GO:0061684~chaperone-mediated autophagy	2	0.664452	0.0814076	BAG3, LAMP2	245	7	20240	23.6035	1	1	0.99898
GOTERM_BP_DIRECT	GO:0032962~positive regulation of inositol trisphosphate biosynthetic process	2	0.664452	0.0814076	POU1F1, P2RY1	245	7	20240	23.6035	1	1	0.99898
GOTERM_BP_DIRECT	GO:0030154~cell differentiation	20	6.64452	0.082167	BATF3, DLX2, CADM1, SERPINE2, VDR, CTBP1, IFRD1, PTK6, KLF4, RUNX3, PAX2, BATF, GLI2, RUNX1, FGF6, KIT, FFAR4, EPC1, PPARG, JAK2	245	1116	20240	1.48051	1	1	0.99898
GOTERM_BP_DIRECT	GO:0061436~establishment of skin barrier	3	0.996678	0.0837584	NCOR2, GRHL3, KLF4	245	40	20240	6.19592	1	1	0.99898
GOTERM_BP_DIRECT	GO:0046777~protein autophosphorylation	6	1.99336	0.0861727	PRKCD, KIT, LMTK2, PTK6, PIM3, JAK2	245	194	20240	2.55502	1	1	0.99898
GOTERM_BP_DIRECT	GO:0032609~interferon-gamma production	3	0.996678	0.0873784	RNF19B, IL20RB, RUNX3	245	41	20240	6.0448	1	1	0.99898
GOTERM_BP_DIRECT	GO:0033209~tumor necrosis factor-mediated signaling pathway	3	0.996678	0.0873784	TNFRSF13C, JAK2, ST18	245	41	20240	6.0448	1	1	0.99898
GOTERM_BP_DIRECT	GO:0045747~positive regulation of Notch signaling pathway	3	0.996678	0.0873784	KIT, WNT1, EPN2	245	41	20240	6.0448	1	1	0.99898
GOTERM_BP_DIRECT	GO:0045595~regulation of cell differentiation	3	0.996678	0.0873784	KLF4, RUNX3, RUNX1	245	41	20240	6.0448	1	1	0.99898
GOTERM_BP_DIRECT	GO:0032743~positive regulation of interleukin-2 production	3	0.996678	0.0873784	IL1A, TNFSF4, RUNX1	245	41	20240	6.0448	1	1	0.99898
GOTERM_BP_DIRECT	GO:0032729~positive regulation of interferon-gamma production	4	1.3289	0.0879797	TNFSF4, TNFRSF13C, JAK2, RUNX1	245	87	20240	3.79826	1	1	0.99898
GOTERM_BP_DIRECT	GO:0001819~positive regulation of cytokine production	4	1.3289	0.0879797	IL1A, CADM1, TNFSF4, BATF	245	87	20240	3.79826	1	1	0.99898
GOTERM_BP_DIRECT	GO:0043524~negative regulation of neuron apoptotic process	6	1.99336	0.08908	JUN, STAR, WFS1, RASA1, JAK2, GRIN1	245	196	20240	2.52895	1	1	0.99898
GOTERM_BP_DIRECT	GO:0008284~positive regulation of cell proliferation	13	4.31894	0.0901688	SLC35F6, POU1F1, JUN, ACTL6A, PRLR, PAX2, GLI2, PLAC8, FGF6, SDCBP, KIT, JAK2, WNT1	245	643	20240	1.67023	1	1	0.99898
GOTERM_BP_DIRECT	GO:0060056~mammary gland involution	2	0.664452	0.0924854	ARG1, NFKB1	245	8	20240	20.6531	1	1	0.99898
GOTERM_BP_DIRECT	GO:0045428~regulation of nitric oxide biosynthetic process	2	0.664452	0.0924854	JAK2, ACVR2A	245	8	20240	20.6531	1	1	0.99898
GOTERM_BP_DIRECT	GO:0002573~myeloid leukocyte differentiation	2	0.664452	0.0924854	KIT, RUNX1	245	8	20240	20.6531	1	1	0.99898
GOTERM_BP_DIRECT	GO:0042976~activation of Janus kinase activity	2	0.664452	0.0924854	JAK2, PRLR	245	8	20240	20.6531	1	1	0.99898
GOTERM_BP_DIRECT	GO:0006906~vesicle fusion	3	0.996678	0.0947549	EEA1, STX16, SYT7	245	43	20240	5.76364	1	1	0.99898
GOTERM_BP_DIRECT	GO:0043303~mast cell degranulation	3	0.996678	0.0947549	CHGA, KIT, TAC4	245	43	20240	5.76364	1	1	0.99898
GOTERM_BP_DIRECT	GO:0007595~lactation	3	0.996678	0.0985082	NCOR2, VDR, PRLR	245	44	20240	5.63265	1	1	0.99898
GOTERM_BP_DIRECT	GO:0055085~transmembrane transport	10	3.32226	0.0993325	ABCA1, SLC35F6, SLC35B4, SLCO4A1, HVCN1, SLC30A4, KCNQ2, ITPR1, AQP7, TPCN2	245	454	20240	1.81965	1	1	0.99898

## Sheet: C1_2
Category	Term	Count	%	PValue	Genes	List Total	Pop Hits	Pop Total	Fold Enrichment	Bonferroni	Benjamini	FDR
GOTERM_BP_DIRECT	GO:0051973~positive regulation of telomerase activity	3	2.85714	0.00864016	POT1B, PRKCQ, KLF4	82	35	20240	21.1568	0.998861	1	1
GOTERM_BP_DIRECT	GO:0042220~response to cocaine	3	2.85714	0.0140103	ST8SIA2, EN1, UBE3A	82	45	20240	16.4553	0.999984	1	1
GOTERM_BP_DIRECT	GO:0006814~sodium ion transport	4	3.80952	0.0163092	SLC10A2, FGF13, GM5134, HCN1	82	133	20240	7.42344	0.999997	1	1
GOTERM_BP_DIRECT	GO:0030308~negative regulation of cell growth	4	3.80952	0.0166355	NPPB, DAB2, SERPINE2, CDKN2AIP	82	134	20240	7.36804	0.999998	1	1
GOTERM_BP_DIRECT	GO:0051289~protein homotetramerization	3	2.85714	0.0233588	TRPA1, GLS, HCN1	82	59	20240	12.5506	1	1	1
GOTERM_BP_DIRECT	GO:0098908~regulation of neuronal action potential	2	1.90476	0.0237758	TRPA1, MTNR1B	82	6	20240	82.2764	1	1	1
GOTERM_BP_DIRECT	GO:0061743~motor learning	2	1.90476	0.0354535	EN1, UBE3A	82	9	20240	54.8509	1	1	1
GOTERM_BP_DIRECT	GO:0050974~detection of mechanical stimulus involved in sensory perception	2	1.90476	0.0393153	SERPINE2, TRPA1	82	10	20240	49.3659	1	1	1
GOTERM_BP_DIRECT	GO:0046085~adenosine metabolic process	2	1.90476	0.0393153	NT5C1B, NT5C3	82	10	20240	49.3659	1	1	1
GOTERM_BP_DIRECT	GO:0046777~protein autophosphorylation	4	3.80952	0.0429293	FLT3, TRIM24, PHKA1, VRK2	82	194	20240	5.08926	1	1	1
GOTERM_BP_DIRECT	GO:0006892~post-Golgi vesicle-mediated transport	2	1.90476	0.0431618	NBEA, RP2	82	11	20240	44.878	1	1	1
GOTERM_BP_DIRECT	GO:0009913~epidermal cell differentiation	2	1.90476	0.0469931	TRP63, KLF4	82	12	20240	41.1382	1	1	1
GOTERM_BP_DIRECT	GO:0070373~negative regulation of ERK1 and ERK2 cascade	3	2.85714	0.0475517	DAB2, KLF4, DUSP26	82	87	20240	8.51135	1	1	1
GOTERM_BP_DIRECT	GO:0090398~cellular senescence	3	2.85714	0.0545816	MIR30A, TRP63, POT1B	82	94	20240	7.87753	1	1	1
GOTERM_BP_DIRECT	GO:0042756~drinking behavior	2	1.90476	0.0583964	EN1, AGTR1B	82	15	20240	32.9106	1	1	1
GOTERM_BP_DIRECT	GO:0045176~apical protein localization	2	1.90476	0.0583964	ATP8B1, HCN1	82	15	20240	32.9106	1	1	1
GOTERM_BP_DIRECT	GO:0014067~negative regulation of phosphatidylinositol 3-kinase signaling	2	1.90476	0.0659237	SERPINE2, KLF4	82	17	20240	29.0387	1	1	1
GOTERM_BP_DIRECT	GO:0051895~negative regulation of focal adhesion assembly	2	1.90476	0.0659237	ARHGAP6, CLASP2	82	17	20240	29.0387	1	1	1
GOTERM_BP_DIRECT	GO:0032270~positive regulation of cellular protein metabolic process	2	1.90476	0.069665	KLF4, AGTR1B	82	18	20240	27.4255	1	1	1
GOTERM_BP_DIRECT	GO:1903077~negative regulation of protein localization to plasma membrane	2	1.90476	0.0844827	DAB2, MRAP2	82	22	20240	22.439	1	1	1
GOTERM_BP_DIRECT	GO:0008285~negative regulation of cell proliferation	5	4.7619	0.0956576	ITGB1, SERPINE2, FLT3, TRIM24, KLF4	82	433	20240	2.85022	1	1	1
GOTERM_BP_DIRECT	GO:0006509~membrane protein ectodomain proteolysis	2	1.90476	0.0990673	PRKCQ, RBMX	82	26	20240	18.9869	1	1	1

## Sheet: C2_1
Category	Term	Count	%	PValue	Genes	List Total	Pop Hits	Pop Total	Fold Enrichment	Bonferroni	Benjamini	FDR
GOTERM_BP_DIRECT	GO:0001934~positive regulation of protein phosphorylation	26	3.58127	4.01954e-07	AKAP6, PIK3R1, RASGRP1, EDNRA, P2RY1, KDR, RACK1, DRD1, EPHA7, HSP90AA1, FZD8, AXIN2, PTK2, ACVR2A, FGF16, MARCO, CD4, GPRC5B, CLDN3, SLCO3A1, RASA1, TMEM119, CRH, TNIK, WDFY2, GAS6	585	273	20240	3.29508	0.00134082	0.00134172	0.00133489
GOTERM_BP_DIRECT	GO:0006468~protein phosphorylation	40	5.50964	1.53812e-05	ALK, TRIO, MAST4, BUB1B, PIK3R1, MYLK, RPS6KA3, EDNRA, ERBB4, TRIM24, KDR, TLK1, DRD1, EPHB1, MAP4K3, JAK1, EPHA5, SMAD1, EPHA7, EDN1, DAPK1, RYK, DCLK2, VRK1, VRK2, TNNI3K, PTK2, ACVR2A, GPRC5B, STK24, AXL, STK17B, KIT, ROR1, PRKCQ, TNIK, GAS6, GM7168, CDK14, CAMK1G	585	652	20240	2.12259	0.0500472	0.0256713	0.0255406
GOTERM_BP_DIRECT	GO:0033674~positive regulation of kinase activity	11	1.51515	2.72299e-05	ALK, EPHA5, EPHA7, CD4, AXL, RYK, ERBB4, KIT, KDR, ROR1, EPHB1	585	69	20240	5.51567	0.0868861	0.0302978	0.0301435
GOTERM_BP_DIRECT	GO:0016477~cell migration	23	3.16804	0.000132394	ITGB1, ENPEP, JUP, ATRNL1, SDC2, PIK3CB, PRICKLE1, PTK2, CD2AP, TGFBR3, SYDE1, TMIGD1, FUT8, ERBB4, AXL, RHOJ, SPATA13, CTNNA1, FAT1, KDR, ITGAV, DRD1, TNS3	585	315	20240	2.52622	0.357225	0.0797123	0.0793063
GOTERM_BP_DIRECT	GO:0001525~angiogenesis	22	3.0303	0.000136991	EPHA5, COL18A1, CCBE1, CCL12, ENPEP, JUN, NRXN1, FZD8, THY1, VASH1, HS6ST1, PTK2, ARHGAP24, EDNRA, RHOJ, ZC3H12A, KDR, COL8A1, ITGAV, TGFBI, MFGE8, EPHB1	585	294	20240	2.58899	0.367013	0.0797123	0.0793063
GOTERM_BP_DIRECT	GO:0016310~phosphorylation	36	4.95868	0.000160523	ALK, TRIO, MAST4, BUB1B, PIK3CB, MYLK, RPS6KA3, FGGY, ERBB4, KDR, TLK1, PIP5K1B, EPHB1, MAP4K3, JAK1, EPHA5, EPHA7, DAPK1, RYK, TPK1, DCLK2, VRK1, VRK2, TNNI3K, PTK2, ACVR2A, STK24, AXL, STK17B, KIT, PRKCQ, TNIK, GM7168, CDK14, CAMK1G, DGKH	585	626	20240	1.98968	0.414839	0.0797123	0.0793063
GOTERM_BP_DIRECT	GO:0042307~positive regulation of protein import into nucleus	9	1.23967	0.000191986	IL6, HSP90AA1, JUP, ZC3H12A, UBR5, PRKCQ, PIK3R1, GLI3, IPO5	585	56	20240	5.56044	0.473188	0.0797123	0.0793063
GOTERM_BP_DIRECT	GO:0045893~positive regulation of transcription, DNA-templated	40	5.50964	0.000207097	CITED2, LEF1, TRP63, ETS1, GLI3, LYL1, SUPT20, SALL1, ZFP281, ERBB4, TRIM24, EPC1, MTA3, CDK5RAP2, ATF7IP, IL10, AFAP1L2, JUN, MEF2C, FZD7, EBF2, IGF1, POU3F1, MED4, RGMB, SMARCA2, ARID1B, NFKB1, RUNX1, NPAS4, KLF7, IL6, CD4, RYBP, MDFIC, IRF4, TBL1XR1, TCF4, PHIP, KDM7A	585	736	20240	1.88034	0.499106	0.0797123	0.0793063
GOTERM_BP_DIRECT	GO:0007155~cell adhesion	35	4.82094	0.000214922	ITGB1, COL18A1, SPON1, CSF3R, NRXN1, NTM, CTNND2, COL12A1, PTPRM, DPT, THY1, PIK3CB, SIGLECH, CDH6, CNTNAP5C, ADAM23, CCN5, CTNNA1, ITGAV, NCAM2, CD34, EPHB1, KLRA7, JUP, AMBN, ITGA1, RGMB, IGSF11, FERMT1, CD4, CLDN3, COL8A1, TGFBI, MFGE8, JCAD	585	611	20240	1.9819	0.512023	0.0797123	0.0793063
GOTERM_BP_DIRECT	GO:0010259~multicellular organism aging	7	0.964187	0.000268796	EDNRA, EDN1, HELT, CTSL, GNA12, TRP63, AGTR1B	585	32	20240	7.56838	0.592356	0.085673	0.0852366
GOTERM_BP_DIRECT	GO:0032825~positive regulation of natural killer cell differentiation	5	0.688705	0.000282326	IL15, AXL, TOX, GAS6, RASGRP1	585	12	20240	14.416	0.610361	0.085673	0.0852366
GOTERM_BP_DIRECT	GO:0045669~positive regulation of osteoblast differentiation	10	1.37741	0.000444847	SMAD1, IL6, MEF2C, SFRP2, TMEM119, TRP63, IGF1, TENT5A, ACVR2A, GLI3	585	79	20240	4.37953	0.77355	0.123742	0.123111
GOTERM_BP_DIRECT	GO:0043277~apoptotic cell clearance	6	0.826446	0.000530011	MARCO, AXL, ITGAV, GAS6, MFGE8, TXNDC5	585	24	20240	8.64957	0.829607	0.136091	0.135398
GOTERM_BP_DIRECT	GO:0070374~positive regulation of ERK1 and ERK2 cascade	18	2.47934	0.000697089	CCL12, JUN, NRXN1, GPR55, IGF1, RASGRP1, C1QTNF3, MARCO, IL6, EDNRA, CD4, CYSLTR2, BMPER, CCL7, ERBB4, P2RY1, KDR, GAS6	585	242	20240	2.57343	0.90248	0.159456	0.158644
GOTERM_BP_DIRECT	GO:2001259~positive regulation of cation channel activity	5	0.688705	0.000726639	EDNRA, EDN1, STAC, NEDD4L, ASIC2	585	15	20240	11.5328	0.911646	0.159456	0.158644
GOTERM_BP_DIRECT	GO:0007169~transmembrane receptor protein tyrosine kinase signaling pathway	12	1.65289	0.000764318	ALK, EPHA5, EPHA7, AXL, RYK, ERBB4, KIT, KDR, ROR1, SAMD12, EPHB1, PTK2	585	121	20240	3.43124	0.922095	0.159456	0.158644
GOTERM_BP_DIRECT	GO:0030335~positive regulation of cell migration	19	2.61708	0.000829738	ITGB1, COL18A1, EDN1, CEMIP, LEF1, IGF1, PIK3R1, ETS1, PTK2, MYLK, CLDN3, CCL7, ERBB4, MGAT5, KIT, RACK1, KDR, ITGAV, DRD1	585	268	20240	2.45286	0.937389	0.162921	0.162092
GOTERM_BP_DIRECT	GO:0009410~response to xenobiotic stimulus	21	2.89256	0.00094887	IL10, SMAD1, JUN, HSP90AA1, TRPA1, SLC1A1, PTPRM, CROT, PRICKLE1, SLC8A1, AGTR1B, GRIN2A, SFRP2, RASA1, DPYD, GNA12, CRH, KDR, DRD1, TOP1, GCLM	585	317	20240	2.292	0.957947	0.175963	0.175067
GOTERM_BP_DIRECT	GO:0030325~adrenal gland development	6	0.826446	0.00111429	SALL1, CITED2, CRH, NR3C1, CRHR1, LY6E	585	28	20240	7.41392	0.975804	0.195763	0.194766
GOTERM_BP_DIRECT	GO:0007189~adenylate cyclase-activating G-protein coupled receptor signaling pathway	12	1.65289	0.00121652	PTGFR, ADGRF1, UCN3, CNR1, LPAR1, DRD1, VIP, ADGRL4, LGR5, ADGRL2, CRHR1, ADGRL3	585	128	20240	3.24359	0.982806	0.199453	0.198438
GOTERM_BP_DIRECT	GO:0007399~nervous system development	26	3.58127	0.0012548	ALK, ROBO2, SDC2, TRP63, CPLX2, ERBB4, BTBD3, ZC3H12A, ZSWIM6, EPHB1, ZFP365, EPHA5, EPHA7, MEF2C, HELT, IGF1, SMARCA2, ARID1B, MTSS1, NPAS4, AXL, TCF4, TNIK, FGF13, TOX, KDM7A	585	445	20240	2.02147	0.984871	0.199453	0.198438
GOTERM_BP_DIRECT	GO:0007193~adenylate cyclase-inhibiting G-protein coupled receptor signaling pathway	8	1.10193	0.00134953	MARCO, EDNRA, MTNR1A, EDN1, HTR1F, GRM8, P2RY1, LPAR1	585	58	20240	4.77218	0.988977	0.200699	0.199677
GOTERM_BP_DIRECT	GO:0032689~negative regulation of interferon-gamma production	7	0.964187	0.00138289	IL10, AXL, TNFSF4, ZC3H12A, LAPTM5, GAS6, LILRB4A	585	43	20240	5.63228	0.99014	0.200699	0.199677
GOTERM_BP_DIRECT	GO:2000310~regulation of NMDA receptor activity	5	0.688705	0.00152069	GRIN2A, MEF2C, DAPK1, NRXN1, CRH	585	18	20240	9.61064	0.99378	0.211502	0.210425
GOTERM_BP_DIRECT	GO:0019229~regulation of vasoconstriction	5	0.688705	0.00188264	EDN1, KCNA5, DRD1, ASIC2, AGTR1B	585	19	20240	9.10481	0.998146	0.248275	0.24701
GOTERM_BP_DIRECT	GO:0008360~regulation of cell shape	13	1.79063	0.00193384	CCL12, WDR1, LPAR1, PTK2, COCH, IL6, CCL7, RHOJ, P2RY1, KIT, GNA12, KDR, PHIP	585	156	20240	2.88319	0.998437	0.248275	0.24701
GOTERM_BP_DIRECT	GO:0051897~positive regulation of protein kinase B signaling	12	1.65289	0.00235423	ITGB1, OSBPL8, C1QTNF3, IL6, HSP90AA1, AXL, NRXN1, PIK3CB, IGF1, GAS6, PTK2, MIR205	585	139	20240	2.9869	0.999617	0.291052	0.28957
GOTERM_BP_DIRECT	GO:0010629~negative regulation of gene expression	23	3.16804	0.00274005	MEF2C, EDN1, SLC24A3, CITED2, SFMBT2, NRXN1, IGF1, MIR205, NFKB1, TGFBR3, FERMT1, C1QTNF3, CLDN3, TCL1, SFRP2, ZFP281, NOCT, ZC3H12A, RACK1, CRH, KDR, TCF4, CD34	585	396	20240	2.0095	0.999895	0.326653	0.324989
GOTERM_BP_DIRECT	GO:0009966~regulation of signal transduction	8	1.10193	0.002869	CNKSR2, SPRED2, AFAP1L2, CNKSR3, TRP63, VIP, ACVR2A, RUNX1	585	66	20240	4.19373	0.999932	0.330232	0.32855
GOTERM_BP_DIRECT	GO:0042127~regulation of cell proliferation	15	2.06612	0.00339425	ALK, EGLN3, JUN, JUP, FANCL, AMBN, IGF1, NR3C1, PTK2, GLI3, IL6, TMIGD1, SFRP2, CTNNA1, LGR5	585	211	20240	2.45959	0.999988	0.341839	0.340098
GOTERM_BP_DIRECT	GO:0007584~response to nutrient	8	1.10193	0.00339972	TMIGD1, SFRP2, CNR1, ACSL1, DPYD, GCLM, SLC8A1, AGTR1B	585	68	20240	4.07039	0.999988	0.341839	0.340098
GOTERM_BP_DIRECT	GO:0022008~neurogenesis	10	1.37741	0.00358278	GRIN2A, MARCKS, ERBB4, BTBD3, SLC1A1, LPAR1, FGF13, LEMD2, EPHB1, CDK5RAP2	585	106	20240	3.26399	0.999994	0.341839	0.340098
GOTERM_BP_DIRECT	GO:0007229~integrin-mediated signaling pathway	10	1.37741	0.00381448	ITGB1, FERMT1, FYB2, ADAM28, FUT8, ITGA1, CTNNA1, ITGAV, THY1, PTK2	585	107	20240	3.23349	0.999997	0.341839	0.340098
GOTERM_BP_DIRECT	GO:0008284~positive regulation of cell proliferation	32	4.40771	0.00386398	ITGB1, PTGFR, COL18A1, CDCA7L, LEF1, TRP63, ETS1, CST3, PRL4A1, EDNRA, ERBB4, EPCAM, KDR, ITGAV, MTA3, TNS3, JUN, EDN1, KDM4C, IL15, IGF1, SMARCA2, PTK2, TGFBR3, FGF16, IL6, CENPF, SFRP2, TCL1, KIT, CRH, PHIP	585	643	20240	1.72184	0.999998	0.341839	0.340098
GOTERM_BP_DIRECT	GO:0003085~negative regulation of systemic arterial blood pressure	5	0.688705	0.00392583	NPPB, SMTN, CRH, KDR, NEDD4L	585	23	20240	7.52137	0.999998	0.341839	0.340098
GOTERM_BP_DIRECT	GO:0031589~cell-substrate adhesion	5	0.688705	0.00392583	ITGB1, MARCKS, ITGAV, GAS6, EPHB1	585	23	20240	7.52137	0.999998	0.341839	0.340098
GOTERM_BP_DIRECT	GO:0043066~negative regulation of apoptotic process	33	4.54545	0.00395497	ITGB1, PTGFR, CITED2, HHIP, LEF1, PSEN2, SLC40A1, PIK3R1, NR3C1, GLI3, EDNRA, ERBB4, EPCAM, KDR, CTNNA1, ASIC2, IL10, JUN, DAPK1, API5, IGF1, PTK2, NFKB1, FABP1, IL6, CENPF, TMIGD1, TCL1, AXL, RASA1, PHIP, VIP, GAS6	585	671	20240	1.70156	0.999998	0.341839	0.340098
GOTERM_BP_DIRECT	GO:0016055~Wnt signaling pathway	16	2.20386	0.00397559	TLE4, TLE1, RYK, TNKS, FZD7, LEF1, FZD8, AXIN2, PRICKLE1, DKK2, RNF146, BCL9, SFRP2, ROR1, TNIK, CDK14	585	238	20240	2.32594	0.999998	0.341839	0.340098
GOTERM_BP_DIRECT	GO:0015908~fatty acid transport	6	0.826446	0.00399392	FABP1, FABP5, RBP2, ACSL1, GOT2, CROT	585	37	20240	5.61053	0.999998	0.341839	0.340098
GOTERM_BP_DIRECT	GO:0035556~intracellular signal transduction	25	3.44353	0.00418789	MAST4, PSEN2, RPS6KA3, GNA12, RACK1, TLK1, TNS3, MAP4K3, JAK1, EDN1, DAPK1, STAC, PLCL2, DCLK2, TIAM2, TGFBR3, CNKSR2, STK17B, SPATA13, KIT, PRKCQ, TNIK, RAPGEF5, GM7168, DGKH	585	461	20240	1.87626	0.999999	0.343964	0.342212
GOTERM_BP_DIRECT	GO:0046777~protein autophosphorylation	14	1.92837	0.00426943	ALK, DAPK1, VRK1, VRK2, THY1, PTK2, STK24, ERBB4, STK17B, KIT, TRIM24, KDR, TNIK, EPHB1	585	194	20240	2.49678	0.999999	0.343964	0.342212
GOTERM_BP_DIRECT	GO:0010656~negative regulation of muscle cell apoptotic process	4	0.550964	0.00432788	ERBB4, ZC3H12A, IGF1, PIK3R1	585	12	20240	11.5328	0.999999	0.343964	0.342212
GOTERM_BP_DIRECT	GO:0007585~respiratory gaseous exchange	5	0.688705	0.004605	CCBE1, EDNRA, FUT8, EDN1, MAN2A1	585	24	20240	7.20798	1	0.355888	0.354075
GOTERM_BP_DIRECT	GO:0045892~negative regulation of transcription, DNA-templated	33	4.54545	0.0046947	CITED2, LEF1, TRP63, PRICKLE1, NR3C1, GLI3, SALL1, ZFP281, YWHAQ, TRIM24, EPC1, MTA3, RUNX1T1, CDK5RAP2, JAZF1, TLE4, ATF7IP, JUN, TLE1, PARP1, ATP8B1, SFMBT2, POU3F1, SMARCA2, NFKB1, RUNX1, CENPF, SFRP2, MDFIC, TBL1XR1, TNFSF4, GAS6, L3MBTL4	585	679	20240	1.68151	1	0.355888	0.354075
GOTERM_BP_DIRECT	GO:2001013~epithelial cell proliferation involved in renal tubule morphogenesis	3	0.413223	0.00479777	MEF2C, LGR5, MTSS1	585	4	20240	25.9487	1	0.355888	0.354075
GOTERM_BP_DIRECT	GO:0045600~positive regulation of fat cell differentiation	7	0.964187	0.00491745	CDS1, SFRP2, NOCT, ZC3H12A, IGF1, WDFY2, AXIN2	585	55	20240	4.40342	1	0.356408	0.354593
GOTERM_BP_DIRECT	GO:0035902~response to immobilization stress	5	0.688705	0.00535892	UCN3, CRH, CRHR1, SLC8A1, AGTR1B	585	25	20240	6.91966	1	0.356408	0.354593
GOTERM_BP_DIRECT	GO:1903672~positive regulation of sprouting angiogenesis	5	0.688705	0.00535892	IL10, SMAD1, BMPER, JCAD, JAK1	585	25	20240	6.91966	1	0.356408	0.354593
GOTERM_BP_DIRECT	GO:0010613~positive regulation of cardiac muscle hypertrophy	5	0.688705	0.00535892	MEF2C, EDN1, PARP1, IGF1, PTK2	585	25	20240	6.91966	1	0.356408	0.354593
GOTERM_BP_DIRECT	GO:0048286~lung alveolus development	7	0.964187	0.0053763	MAN2A1, PSEN2, KDR, IGF1, HS6ST1, TNS3, HOPX	585	56	20240	4.32479	1	0.356408	0.354593
GOTERM_BP_DIRECT	GO:0021766~hippocampus development	9	1.23967	0.00544542	ALK, EPHA5, KCNA1, KIF5B, LEF1, DCLK2, DRD1, FGF13, GLI3	585	93	20240	3.34822	1	0.356408	0.354593
GOTERM_BP_DIRECT	GO:0051482~positive regulation of cytosolic calcium ion concentration involved in phospholipase C-activating G-protein coupled signaling pathway	6	0.826446	0.00561765	EDNRA, EDN1, GPR55, LPAR1, DRD1, AGTR1B	585	40	20240	5.18974	1	0.36061	0.358773
GOTERM_BP_DIRECT	GO:0032743~positive regulation of interleukin-2 production	6	0.826446	0.00624916	CD1D1, IRF4, TNFSF4, PRKCQ, CARD11, RUNX1	585	41	20240	5.06316	1	0.393579	0.391574
GOTERM_BP_DIRECT	GO:0018105~peptidyl-serine phosphorylation	13	1.79063	0.00729614	MAST4, TNKS, SLC1A1, DCLK2, VRK1, VRK2, RPS6KA3, TLK1, PRKCQ, PHIP, TOP1, GAS6, CAMK1G	585	184	20240	2.44444	1	0.44063	0.438386
GOTERM_BP_DIRECT	GO:0001666~response to hypoxia	14	1.92837	0.00731227	EDN1, EGLN3, CITED2, PSEN2, KCNA5, CRHR1, SLC8A1, AGTR1B, PRL4A1, TGFBR3, EDNRA, CLDN3, FUNDC1, KDR	585	207	20240	2.33998	1	0.44063	0.438386
GOTERM_BP_DIRECT	GO:0008283~cell proliferation	20	2.75482	0.00739224	ITGB1, SMAD1, ENPEP, JUN, CITED2, ANKRD45, TRP63, IGF1, AXIN2, MKI67, SMARCA2, GLI3, TGFBR3, KIT, PHIP, ASCC3, TGFBI, MTA3, TNS3, FAM83B	585	354	20240	1.95471	1	0.44063	0.438386
GOTERM_BP_DIRECT	GO:0006874~cellular calcium ion homeostasis	10	1.37741	0.0076108	INPP4B, EDNRA, CCL12, EDN1, SLC24A3, TRPA1, ATP13A4, PIK3CB, SLC24A5, SLC8A1	585	119	20240	2.90742	1	0.443768	0.441508
GOTERM_BP_DIRECT	GO:0042482~positive regulation of odontogenesis	3	0.413223	0.00784372	EDNRA, EDN1, CD34	585	5	20240	20.759	1	0.443768	0.441508
GOTERM_BP_DIRECT	GO:0097492~sympathetic neuron axon guidance	3	0.413223	0.00784372	EDNRA, MEF2C, EDN1	585	5	20240	20.759	1	0.443768	0.441508
GOTERM_BP_DIRECT	GO:0007613~memory	10	1.37741	0.00845439	GRIN2A, ADGRF1, TAFA2, CNR1, SLC1A1, PSEN2, DRD1, IGF1, FGF13, CRHR1	585	121	20240	2.85936	1	0.467616	0.465235
GOTERM_BP_DIRECT	GO:0098609~cell-cell adhesion	14	1.92837	0.00854541	JUP, CTNND2, ITGA1, THY1, PRICKLE1, CD2AP, CDH6, EFR3A, TMIGD1, CTNNA1, FAT1, ITGAV, ICOS, CD34	585	211	20240	2.29562	1	0.467616	0.465235
GOTERM_BP_DIRECT	GO:0007611~learning or memory	8	1.10193	0.00886451	GRIN2A, MEF2C, CNR1, SLC1A1, CRH, PSEN2, VIP, FGF13	585	81	20240	3.41712	1	0.469678	0.467286
GOTERM_BP_DIRECT	GO:0042102~positive regulation of T cell proliferation	8	1.10193	0.00886451	IL6, CD4, CD1D1, IL15, TNFSF4, IL2RA, PRKCQ, CARD11	585	81	20240	3.41712	1	0.469678	0.467286
GOTERM_BP_DIRECT	GO:0030326~embryonic limb morphogenesis	7	0.964187	0.00950712	LEF1, PSEN2, TRP63, SP8, PRICKLE1, SP9, GLI3	585	63	20240	3.84425	1	0.495856	0.49333
GOTERM_BP_DIRECT	GO:0001568~blood vessel development	8	1.10193	0.0100798	TGFBR3, MEF2C, BMPER, CITED2, TNFSF4, ITGAV, PTK2, AGTR1B	585	83	20240	3.33477	1	0.517634	0.514998
GOTERM_BP_DIRECT	GO:0043278~response to morphine	5	0.688705	0.010366	EDNRA, CNR1, SLC1A1, OPRK1, ABCG2	585	30	20240	5.76638	1	0.524268	0.521598
GOTERM_BP_DIRECT	GO:0006915~apoptotic process	31	4.26997	0.0112746	STEAP3, MINDY3, SLC40A1, BUB1B, TRP63, PRICKLE1, GLI3, ERBB4, ZC3H12A, CTNNA1, RACK1, PMAIP1, EPHA7, EGLN3, JUN, MEF2C, PARP1, DAPK1, API5, GZMB, NFKB1, SH3RF3, ALDH1A3, MARCKS, SFRP2, RYBP, STK24, AXL, STK17B, GAS6, IFI27L2B	585	666	20240	1.61043	1	0.56171	0.558849
GOTERM_BP_DIRECT	GO:0010628~positive regulation of gene expression	29	3.99449	0.0115069	PTGFR, SLC24A3, CITED2, NRXN1, LEF1, PIK3CB, PIK3R1, ETS1, UBR5, ZC3H12A, TRIM24, DRD1, SLC38A2, SMAD1, MEF2C, KDM4C, TLE1, IFNGR1, IGF1, VASH1, POU3F1, NFKB1, FGF16, IL6, CLDN3, KIT, TMEM119, CRH, GAS6	585	612	20240	1.63946	1	0.564855	0.561978
GOTERM_BP_DIRECT	GO:0048167~regulation of synaptic plasticity	7	0.964187	0.0118308	IGSF11, NPAS4, GRIN2A, MEF2C, CTNND2, PSEN2, CRHR1	585	66	20240	3.66952	1	0.572338	0.569424
GOTERM_BP_DIRECT	GO:0007249~I-kappaB kinase/NF-kappaB signaling	7	0.964187	0.0126871	EDNRA, GPRC5B, EDN1, TIFAB, TIFA, NFKB1, CARD11	585	67	20240	3.61475	1	0.604992	0.601911
GOTERM_BP_DIRECT	GO:0045944~positive regulation of transcription from RNA polymerase II promoter	51	7.02479	0.0134529	CITED2, SLC40A1, CHD6, TRP63, PSIP1, NR3C1, ETS1, BACH1, GLI3, RPS6KA3, SALL1, ZMIZ1, ZC3H12A, EPC1, NELFA, HMGN3, ACTR3, IL10, FOXD3, EDN1, MEF2C, PARP1, LMO2, EBF2, POU3F1, RUNX1, NPAS4, TOX2, SFRP2, IRF4, TBL1XR1, PHIP, TNKS, LEF1, PIK3R1, SUPT20, EPCAM, P2RY1, SMAD1, JUN, JUP, HELT, IGF1, SMARCA2, ACVR2A, NFKB1, BCL9, KLF7, IL6, TCF4, TNFSF8	585	1257	20240	1.40375	1	0.624829	0.621647
GOTERM_BP_DIRECT	GO:0043491~protein kinase B signaling	7	0.964187	0.0135859	C1QTNF3, CCL12, AXL, KDR, IGF1, GAS6, MIR205	585	68	20240	3.56159	1	0.624829	0.621647
GOTERM_BP_DIRECT	GO:0090263~positive regulation of canonical Wnt signaling pathway	9	1.23967	0.0136646	RNF146, GPRC5B, SFRP2, TBL1XR1, TNKS, UBR5, LGR5, NFKB1, DKK2	585	109	20240	2.85674	1	0.624829	0.621647
GOTERM_BP_DIRECT	GO:0061051~positive regulation of cell growth involved in cardiac muscle cell development	4	0.550964	0.0141185	EDN1, AKAP6, IGF1, NR3C1	585	18	20240	7.68851	1	0.63686	0.633616
GOTERM_BP_DIRECT	GO:1904894~positive regulation of STAT cascade	3	0.413223	0.0158515	IL6, MGAT5, JAK1	585	7	20240	14.8278	1	0.678857	0.6754
GOTERM_BP_DIRECT	GO:0007167~enzyme linked receptor protein signaling pathway	3	0.413223	0.0158515	AXL, GAS6, JAK1	585	7	20240	14.8278	1	0.678857	0.6754
GOTERM_BP_DIRECT	GO:0097746~regulation of blood vessel diameter	5	0.688705	0.016029	TGFBR3, NPPB, EDN1, P2RY1, GCLM	585	34	20240	5.08798	1	0.678857	0.6754
GOTERM_BP_DIRECT	GO:0007165~signal transduction	55	7.57576	0.0162831	HHIP, PTPRM, SYDE1, EDNRA, CYSLTR2, YWHAQ, GRM8, CCN5, CD34, TAAR9, DAPK1, MAGI3, VRK1, VRK2, RGMB, AGTR1B, ESP1, TIAM2, APBB1IP, GPRC5B, MTNR1A, ADGRF1, RASA1, GAS6, CARD11, DGKH, PTGFR, LRPAP1, ENPEP, NRXN1, LPAR1, PIK3R1, CRHR1, CNR1, ERBB4, P2RY1, GNA12, DRD1, FAM83B, PPP1R14C, HTR1F, FZD7, LRBA, PLCL2, GPR55, FZD8, OPRK1, ARHGAP28, PILRA, ARHGAP24, NFKB1, ADGRL4, LGR5, ADGRL2, ADGRL3	585	1392	20240	1.36703	1	0.678857	0.6754
GOTERM_BP_DIRECT	GO:0071372~cellular response to follicle-stimulating hormone stimulus	4	0.550964	0.0164128	EPHA5, EDNRA, EDN1, GCLM	585	19	20240	7.28385	1	0.678857	0.6754
GOTERM_BP_DIRECT	GO:0035994~response to muscle stretch	4	0.550964	0.0164128	JUN, EDN1, NFKB1, SLC8A1	585	19	20240	7.28385	1	0.678857	0.6754
GOTERM_BP_DIRECT	GO:0042110~T cell activation	7	0.964187	0.0165473	IL6, CD4, SLAMF7, PRKCQ, ITGAV, RASGRP1, CARD11	585	71	20240	3.4111	1	0.678857	0.6754
GOTERM_BP_DIRECT	GO:0000165~MAPK cascade	9	1.23967	0.0166765	NPPB, SMAD1, CCL12, MEF2C, EDN1, TNIK, FGF13, NFKB1, PTK2	585	113	20240	2.75562	1	0.678857	0.6754
GOTERM_BP_DIRECT	GO:0032148~activation of protein kinase B activity	5	0.688705	0.0176949	OSBPL8, TCL1, SLC1A1, IGF1, GAS6	585	35	20240	4.94261	1	0.711632	0.708008
GOTERM_BP_DIRECT	GO:0007163~establishment or maintenance of cell polarity	6	0.826446	0.0180732	ACTR3, RHOJ, CTNNA1, FAT1, PARD6G, PRICKLE1	585	53	20240	3.91679	1	0.718194	0.714536
GOTERM_BP_DIRECT	GO:0030111~regulation of Wnt signaling pathway	4	0.550964	0.0189032	SFRP2, MDFIC, LEF1, AXIN2	585	20	20240	6.91966	1	0.73903	0.735266
GOTERM_BP_DIRECT	GO:0045766~positive regulation of angiogenesis	11	1.51515	0.0193404	ITGB1, CCBE1, CYSLTR2, SFRP2, JUP, ZC3H12A, KDR, CD34, ETS1, SASH1, RUNX1	585	162	20240	2.34927	1	0.73903	0.735266
GOTERM_BP_DIRECT	GO:0051281~positive regulation of release of sequestered calcium ion into cytosol	5	0.688705	0.0194646	EDNRA, CEMIP, AKAP6, DRD1, THY1	585	36	20240	4.80532	1	0.73903	0.735266
GOTERM_BP_DIRECT	GO:0070301~cellular response to hydrogen peroxide	7	0.964187	0.0199259	FABP1, RNF146, EDNRA, IL6, EDN1, TRPA1, AXL	585	74	20240	3.27281	1	0.73903	0.735266
GOTERM_BP_DIRECT	GO:0051965~positive regulation of synapse assembly	7	0.964187	0.0199259	ACTR3, NRXN1, PIK3R1, ASIC2, EPHB1, ADGRL2, ADGRL3	585	74	20240	3.27281	1	0.73903	0.735266
GOTERM_BP_DIRECT	GO:0032720~negative regulation of tumor necrosis factor production	7	0.964187	0.0199259	IL10, AXL, ZC3H12A, IGF1, GAS6, LILRB4A, CD34	585	74	20240	3.27281	1	0.73903	0.735266
GOTERM_BP_DIRECT	GO:0098880~maintenance of postsynaptic specialization structure	3	0.413223	0.0207351	ITGB1, GPHN, ADGRL3	585	8	20240	12.9744	1	0.742994	0.73921
GOTERM_BP_DIRECT	GO:0002573~myeloid leukocyte differentiation	3	0.413223	0.0207351	KIT, PSEN2, RUNX1	585	8	20240	12.9744	1	0.742994	0.73921
GOTERM_BP_DIRECT	GO:0032715~negative regulation of interleukin-6 production	6	0.826446	0.0209136	IL10, C1QTNF3, NLRP12, ZC3H12A, GAS6, LILRB4A	585	55	20240	3.77436	1	0.742994	0.73921
GOTERM_BP_DIRECT	GO:0007612~learning	7	0.964187	0.021149	NPAS4, GRIN2A, JUN, CTNND2, NRXN1, DRD1, FGF13	585	75	20240	3.22917	1	0.742994	0.73921
GOTERM_BP_DIRECT	GO:0008542~visual learning	7	0.964187	0.021149	ITGB1, GRIN2A, TAFA2, KIT, AP1S2, DRD1, CRHR1	585	75	20240	3.22917	1	0.742994	0.73921
GOTERM_BP_DIRECT	GO:0031290~retinal ganglion cell axon guidance	4	0.550964	0.0215909	ROBO2, EPHA7, PTPRM, EPHB1	585	21	20240	6.59015	1	0.742994	0.73921
GOTERM_BP_DIRECT	GO:0060997~dendritic spine morphogenesis	4	0.550964	0.0215909	EPHA5, CTNND2, ZFP365, EPHB1	585	21	20240	6.59015	1	0.742994	0.73921
GOTERM_BP_DIRECT	GO:1902895~positive regulation of pri-miRNA transcription from RNA polymerase II promoter	7	0.964187	0.0224218	PRL4A1, IL10, SMAD1, JUN, NR3C1, ETS1, NFKB1	585	76	20240	3.18668	1	0.756509	0.752656
GOTERM_BP_DIRECT	GO:0035249~synaptic transmission, glutamatergic	6	0.826446	0.0224369	GRIN2A, GRIN3A, GRM8, DRD1, NR3C1, GRIA3	585	56	20240	3.70696	1	0.756509	0.752656
GOTERM_BP_DIRECT	GO:0006366~transcription from RNA polymerase II promoter	14	1.92837	0.0226722	SMAD1, EDN1, JUN, HELT, LEF1, SLC40A1, TRP63, PIK3R1, MED4, ETS1, MED13L, BCL9, SALL1, HMGN3	585	240	20240	2.01823	1	0.756798	0.752944
GOTERM_BP_DIRECT	GO:0007179~transforming growth factor beta receptor signaling pathway	8	1.10193	0.0233219	TGFBR3, SMAD1, FUT8, JUN, PARP1, CITED2, ZMIZ1, PTK2	585	98	20240	2.82435	1	0.762132	0.758251
GOTERM_BP_DIRECT	GO:0001975~response to amphetamine	5	0.688705	0.023322	EDNRA, GRIN2A, EDN1, SLC1A1, DRD1	585	38	20240	4.55241	1	0.762132	0.758251
GOTERM_BP_DIRECT	GO:0043627~response to estrogen	7	0.964187	0.0237453	HSP90AA1, CITED2, CTNNA1, CRH, OPRK1, GLI3, AGTR1B	585	77	20240	3.1453	1	0.762132	0.758251
GOTERM_BP_DIRECT	GO:0001570~vasculogenesis	7	0.964187	0.0237453	TGFBR3, CITED2, ZMIZ1, RASA1, KDR, ITGAV, PTK2	585	77	20240	3.1453	1	0.762132	0.758251
GOTERM_BP_DIRECT	GO:0048148~behavioral response to cocaine	4	0.550964	0.0244761	PARP1, OPRK1, DRD1, CRHR1	585	22	20240	6.2906	1	0.778107	0.774144
GOTERM_BP_DIRECT	GO:0043065~positive regulation of apoptotic process	20	2.75482	0.0249618	ITGB1, STEAP3, EPHA7, JUN, DAPK1, LPAR1, PSEN2, TRP63, ALDH1A3, IL6, GRIN2A, RYBP, KLRK1, SFRP2, CNR1, UBD, STK17B, RACK1, PMAIP1, NSMAF	585	402	20240	1.72131	1	0.783652	0.779661
GOTERM_BP_DIRECT	GO:0019233~sensory perception of pain	7	0.964187	0.0251201	EDNRA, GRIN2A, EDN1, TRPA1, CNR1, P2RY1, OPRK1	585	78	20240	3.10497	1	0.783652	0.779661
GOTERM_BP_DIRECT	GO:0070371~ERK1 and ERK2 cascade	6	0.826446	0.0256948	C1QTNF3, NLRP12, EDN1, KDR, ITGAV, IGF1	585	58	20240	3.57913	1	0.794158	0.790114
GOTERM_BP_DIRECT	GO:1900020~positive regulation of protein kinase C activity	3	0.413223	0.0261557	CEMIP, MARCKS, NRXN1	585	9	20240	11.5328	1	0.79655	0.792493
GOTERM_BP_DIRECT	GO:0045471~response to ethanol	9	1.23967	0.0262494	GRIN2A, CLDN3, GRIN3A, CNR1, GOT2, CRH, OPRK1, IGF1, CYP7A1	585	123	20240	2.53158	1	0.79655	0.792493
GOTERM_BP_DIRECT	GO:0071560~cellular response to transforming growth factor beta stimulus	7	0.964187	0.0265469	ACTR3, MEF2C, EDN1, PARP1, NR3C1, PTK2, RUNX1	585	79	20240	3.06567	1	0.79832	0.794254
GOTERM_BP_DIRECT	GO:0010942~positive regulation of cell death	6	0.826446	0.0274312	GRIN2A, CYSLTR2, ZC3H12A, CRH, LPAR1, AXIN2	585	59	20240	3.51847	1	0.79992	0.795846
GOTERM_BP_DIRECT	GO:0003151~outflow tract morphogenesis	6	0.826446	0.0274312	TGFBR3, JUN, MEF2C, SFRP2, CITED2, PRICKLE1	585	59	20240	3.51847	1	0.79992	0.795846
GOTERM_BP_DIRECT	GO:0045445~myoblast differentiation	4	0.550964	0.0275586	ITGB1, BCL9, PLG, IGF1	585	23	20240	6.01709	1	0.79992	0.795846
GOTERM_BP_DIRECT	GO:0071711~basement membrane organization	4	0.550964	0.0275586	ITGB1, FERMT1, HMCN1, PRICKLE1	585	23	20240	6.01709	1	0.79992	0.795846
GOTERM_BP_DIRECT	GO:0006954~inflammatory response	20	2.75482	0.0297722	SMAD1, PTGFR, CCL12, AFAP1L2, IL15, CD180, LILRB4A, NFKB1, AGTR1B, IL6, CCL7, AXL, TNFSF4, IL2RA, KIT, ZC3H12A, CRH, PRKCQ, TAB2, ITGAV	585	410	20240	1.68772	1	0.835275	0.831021
GOTERM_BP_DIRECT	GO:0045747~positive regulation of Notch signaling pathway	5	0.688705	0.0299211	ZMIZ1, GSX2, KIT, TRP63, NEPRO	585	41	20240	4.2193	1	0.835275	0.831021
GOTERM_BP_DIRECT	GO:0001818~negative regulation of cytokine production	5	0.688705	0.0299211	IL10, NLRP12, AXL, TNFSF4, NFKB1	585	41	20240	4.2193	1	0.835275	0.831021
GOTERM_BP_DIRECT	GO:0001569~branching involved in blood vessel morphogenesis	5	0.688705	0.0299211	EDNRA, EDN1, SFRP2, LEF1, KDR	585	41	20240	4.2193	1	0.835275	0.831021
GOTERM_BP_DIRECT	GO:0043410~positive regulation of MAPK cascade	12	1.65289	0.0300279	ALK, IL6, CD4, RYK, ITGA1, KIT, LAPTM5, LPAR1, KDR, ROR1, IGF1, JCAD	585	199	20240	2.08633	1	0.835275	0.831021
GOTERM_BP_DIRECT	GO:0010763~positive regulation of fibroblast migration	4	0.550964	0.0308377	ACTR3, ITGB1, PTK2, SLC8A1	585	24	20240	5.76638	1	0.850714	0.846381
GOTERM_BP_DIRECT	GO:0071864~positive regulation of cell proliferation in bone marrow	3	0.413223	0.0320785	IL6, MEF2C, LEF1	585	10	20240	10.3795	1	0.851596	0.847259
GOTERM_BP_DIRECT	GO:0035723~interleukin-15-mediated signaling pathway	3	0.413223	0.0320785	CD4, IL15, JAK1	585	10	20240	10.3795	1	0.851596	0.847259
GOTERM_BP_DIRECT	GO:0050974~detection of mechanical stimulus involved in sensory perception	3	0.413223	0.0320785	TRPA1, IGF1, ASIC2	585	10	20240	10.3795	1	0.851596	0.847259
GOTERM_BP_DIRECT	GO:0007010~cytoskeleton organization	9	1.23967	0.0322416	FGD3, CAP1, CCL12, CCL7, MAST4, PHIP, TNIK, PRICKLE1, THY1	585	128	20240	2.43269	1	0.851596	0.847259
GOTERM_BP_DIRECT	GO:0007219~Notch signaling pathway	9	1.23967	0.0322416	CDH6, RIPPLY2, GMDS, IL2RA, SEL1L, GSX2, PSEN2, TRP63, KCNA5	585	128	20240	2.43269	1	0.851596	0.847259
GOTERM_BP_DIRECT	GO:0070588~calcium ion transmembrane transport	8	1.10193	0.0324005	EDNRA, EDN1, SLC24A3, TRPA1, ITGAV, GAS6, SLC24A5, SLC8A1	585	105	20240	2.63606	1	0.851596	0.847259
GOTERM_BP_DIRECT	GO:0030282~bone mineralization	6	0.826446	0.0330808	SLC24A3, CST10, AXIN2, PRICKLE1, ANK, MTSS1	585	62	20240	3.34822	1	0.862685	0.858291
GOTERM_BP_DIRECT	GO:0035162~embryonic hemopoiesis	4	0.550964	0.0343121	LMO2, KIT, KDR, RUNX1	585	25	20240	5.53573	1	0.874304	0.869852
GOTERM_BP_DIRECT	GO:0048593~camera-type eye morphogenesis	4	0.550964	0.0343121	FAT1, COL8A1, EPHB1, GLI3	585	25	20240	5.53573	1	0.874304	0.869852
GOTERM_BP_DIRECT	GO:0030318~melanocyte differentiation	4	0.550964	0.0343121	MEF2C, KIT, SLC24A5, GLI3	585	25	20240	5.53573	1	0.874304	0.869852
GOTERM_BP_DIRECT	GO:0043536~positive regulation of blood vessel endothelial cell migration	5	0.688705	0.0348729	COL18A1, KDR, PLG, IGF1, ETS1	585	43	20240	4.02306	1	0.874649	0.870195
GOTERM_BP_DIRECT	GO:0051260~protein homooligomerization	9	1.23967	0.0348801	KCNG3, KCNA1, SUB1, TIFA, KCNA3, KCNA4, KCNA5, VSTM5, CARD11	585	130	20240	2.39527	1	0.874649	0.870195
GOTERM_BP_DIRECT	GO:0010595~positive regulation of endothelial cell migration	6	0.826446	0.035113	CCBE1, ZC3H12A, KDR, PIK3CB, ETS1, SASH1	585	63	20240	3.29508	1	0.874649	0.870195
GOTERM_BP_DIRECT	GO:0001649~osteoblast differentiation	8	1.10193	0.0353738	TGFBR3, SMAD1, MEF2C, LEF1, TMEM119, IGF1, AXIN2, GLI3	585	107	20240	2.58679	1	0.874649	0.870195
GOTERM_BP_DIRECT	GO:0008217~regulation of blood pressure	7	0.964187	0.036237	EDNRA, ENPEP, EDN1, GNA12, CD34, SLC8A1, AGTR1B	585	85	20240	2.84927	1	0.889404	0.884875
GOTERM_BP_DIRECT	GO:0031175~neuron projection development	11	1.51515	0.0375745	ITGB1, EDNRA, IL6, EDN1, ADGRF1, RYK, MAP2, NRXN1, PTPRM, STMND1, PRICKLE1	585	181	20240	2.10266	1	0.905546	0.900934
GOTERM_BP_DIRECT	GO:0048812~neuron projection morphogenesis	7	0.964187	0.0380454	TRIO, NRXN1, ITGA1, KDR, ZSWIM6, TNIK, PRICKLE1	585	86	20240	2.81614	1	0.905546	0.900934
GOTERM_BP_DIRECT	GO:0032060~bleb assembly	3	0.413223	0.0384701	LPAR1, PRDX6, MYLK	585	11	20240	9.4359	1	0.905546	0.900934
GOTERM_BP_DIRECT	GO:0051901~positive regulation of mitochondrial depolarization	3	0.413223	0.0384701	PARP1, RACK1, KDR	585	11	20240	9.4359	1	0.905546	0.900934
GOTERM_BP_DIRECT	GO:0043281~regulation of cysteine-type endopeptidase activity involved in apoptotic process	3	0.413223	0.0384701	EPHA7, NLRP12, TRP63	585	11	20240	9.4359	1	0.905546	0.900934
GOTERM_BP_DIRECT	GO:0090630~activation of GTPase activity	8	1.10193	0.0385223	TIAM2, SYDE1, TBC1D5, RASA1, TBC1D2B, TBC1D22A, RASGRP1, ARHGAP24	585	109	20240	2.53932	1	0.905546	0.900934
GOTERM_BP_DIRECT	GO:0043123~positive regulation of I-kappaB kinase/NF-kappaB signaling	10	1.37741	0.0399911	CD4, GPRC5B, TRIM52, PARP1, UBD, TIFA, TRIM58, ROR1, TAB2, CARD11	585	158	20240	2.18977	1	0.933498	0.928744
GOTERM_BP_DIRECT	GO:0032496~response to lipopolysaccharide	11	1.51515	0.0412735	PTGFR, RPS6KA3, EDNRA, JUN, EDN1, CNR1, NOCT, DIO2, TAB2, LILRB4A, ABCG2	585	184	20240	2.06838	1	0.94365	0.938845
GOTERM_BP_DIRECT	GO:0072089~stem cell proliferation	6	0.826446	0.0416646	KDR, TRP63, AXIN2, MKI67, MIR205, GLI3	585	66	20240	3.1453	1	0.94365	0.938845
GOTERM_BP_DIRECT	GO:0003382~epithelial cell morphogenesis	4	0.550964	0.0418395	CLDN3, FAT1, FLNB, MIR205	585	27	20240	5.12567	1	0.94365	0.938845
GOTERM_BP_DIRECT	GO:0015711~organic anion transport	4	0.550964	0.0418395	SLC22A3, ATP8B1, SLCO6B1, ABCG2	585	27	20240	5.12567	1	0.94365	0.938845
GOTERM_BP_DIRECT	GO:0046847~filopodium assembly	4	0.550964	0.0418395	FGD3, NRXN1, SPATA13, VSTM5	585	27	20240	5.12567	1	0.94365	0.938845
GOTERM_BP_DIRECT	GO:0071310~cellular response to organic substance	5	0.688705	0.0431386	EDNRA, EDN1, TRPA1, DAPK1, MAP2	585	46	20240	3.76068	1	0.95881	0.953927
GOTERM_BP_DIRECT	GO:2001237~negative regulation of extrinsic apoptotic signaling pathway	5	0.688705	0.0431386	TNFSF4, ITGAV, PHIP, IGF1, GCLM	585	46	20240	3.76068	1	0.95881	0.953927
GOTERM_BP_DIRECT	GO:0060070~canonical Wnt signaling pathway	8	1.10193	0.0435802	BCL9, EDNRA, EDN1, SFRP2, JUP, FZD7, LEF1, FZD8	585	112	20240	2.47131	1	0.95881	0.953927
GOTERM_BP_DIRECT	GO:0050804~modulation of synaptic transmission	9	1.23967	0.0436606	ITGB1, LRFN2, EPHA7, GRIN2A, TRIO, GRIN3A, CHMP2B, EPHB1, GRIA3	585	136	20240	2.28959	1	0.95881	0.953927
GOTERM_BP_DIRECT	GO:0042475~odontogenesis of dentin-containing tooth	6	0.826446	0.0440015	AMBN, LEF1, CTNNA1, TRP63, ACVR2A, GLI3	585	67	20240	3.09835	1	0.95998	0.955091
GOTERM_BP_DIRECT	GO:2000273~positive regulation of receptor activity	3	0.413223	0.0452985	IL10, ITGB1, EDN1	585	12	20240	8.64957	1	0.968183	0.963252
GOTERM_BP_DIRECT	GO:0035739~CD4-positive, alpha-beta T cell proliferation	3	0.413223	0.0452985	PRKCQ, LILRB4A, CARD11	585	12	20240	8.64957	1	0.968183	0.963252
GOTERM_BP_DIRECT	GO:0090303~positive regulation of wound healing	4	0.550964	0.0458879	ITGB1, CLDN3, PTK2, MYLK	585	28	20240	4.94261	1	0.968183	0.963252
GOTERM_BP_DIRECT	GO:0032740~positive regulation of interleukin-17 production	4	0.550964	0.0458879	IL6, IL15, RFTN1, PRKCQ	585	28	20240	4.94261	1	0.968183	0.963252
GOTERM_BP_DIRECT	GO:0060716~labyrinthine layer blood vessel development	4	0.550964	0.0458879	SYDE1, PLG, VASH1, HS6ST1	585	28	20240	4.94261	1	0.968183	0.963252
GOTERM_BP_DIRECT	GO:0048015~phosphatidylinositol-mediated signaling	5	0.688705	0.0461178	INPP5A, PLCL2, PIK3CB, IGF1, CAR8	585	47	20240	3.68067	1	0.968183	0.963252
GOTERM_BP_DIRECT	GO:0071346~cellular response to interferon-gamma	8	1.10193	0.0490479	ACTR3, CCL12, EDN1, CCL7, DAPK1, KIF5B, FLNB, GBP4	585	115	20240	2.40684	1	1	0.995205
GOTERM_BP_DIRECT	GO:0045666~positive regulation of neuron differentiation	8	1.10193	0.0490479	ACTR3, ITGB1, IL6, GPRC5B, MEF2C, KDM4C, SALL1, TCF4	585	115	20240	2.40684	1	1	0.995205
GOTERM_BP_DIRECT	GO:0030501~positive regulation of bone mineralization	5	0.688705	0.0492087	MEF2C, TMEM119, TENT5A, ACVR2A, SLC8A1	585	48	20240	3.60399	1	1	0.995205
GOTERM_BP_DIRECT	GO:0048839~inner ear development	6	0.826446	0.0514752	TIFAB, BMPER, ROR1, IGF1, LGR5, GLI3	585	70	20240	2.96557	1	1	0.995205
GOTERM_BP_DIRECT	GO:0043547~positive regulation of GTPase activity	11	1.51515	0.0523343	ITGB1, CCL12, CCL7, DOCK8, RASA1, RAP1GDS1, RACK1, ASAP1, THY1, RAPGEF5, RASGRP1	585	192	20240	1.98219	1	1	0.995205
GOTERM_BP_DIRECT	GO:0001657~ureteric bud development	5	0.688705	0.0524109	ROBO2, SMAD1, SALL1, BMPER, EPCAM	585	49	20240	3.53044	1	1	0.995205
GOTERM_BP_DIRECT	GO:0040011~locomotion	3	0.413223	0.0525334	GRIN2A, WDR1, PSEN2	585	13	20240	7.98422	1	1	0.995205
GOTERM_BP_DIRECT	GO:0016024~CDP-diacylglycerol biosynthetic process	3	0.413223	0.0525334	CDS1, GPAT2, LCLAT1	585	13	20240	7.98422	1	1	0.995205
GOTERM_BP_DIRECT	GO:0036342~post-anal tail morphogenesis	4	0.550964	0.0545397	RIPPLY2, SFRP2, TRP63, PRICKLE1	585	30	20240	4.61311	1	1	0.995205
GOTERM_BP_DIRECT	GO:0051930~regulation of sensory perception of pain	5	0.688705	0.055724	IL10, EDN1, FABP5, OPRK1, VIP	585	50	20240	3.45983	1	1	0.995205
GOTERM_BP_DIRECT	GO:0007275~multicellular organism development	42	5.78512	0.0560211	ALK, ROBO2, AHCTF1, CITED2, CTNND2, TRP63, LCLAT1, CDH6, SUPT20, SPRED2, ERBB4, ZC3H12A, KDR, RACK1, LRIG3, ITGAV, FAM3C, NEPRO, VSTM5, EPHA5, CCBE1, FOXD3, EPHA7, MEF2C, HELT, RYK, FZD7, GSX2, RBM19, EBF2, FZD8, PTK2, HOPX, DKK2, ARHGAP24, RIPPLY2, SFRP2, AXL, KIT, ROR1, TCF4, LSM14A	585	1098	20240	1.32343	1	1	0.995205
GOTERM_BP_DIRECT	GO:0007166~cell surface receptor signaling pathway	12	1.65289	0.0563743	CD4, EDN1, ADGRF1, TRPA1, ERBB4, FZD7, FZD8, ADGRL4, ADGRL2, CRHR1, MS4A6C, ADGRL3	585	221	20240	1.87864	1	1	0.995205
GOTERM_BP_DIRECT	GO:0044751~cellular response to human chorionic gonadotropin stimulus	2	0.275482	0.0568764	EDNRA, EDN1	585	2	20240	34.5983	1	1	0.995205
GOTERM_BP_DIRECT	GO:1900142~negative regulation of oligodendrocyte apoptotic process	2	0.275482	0.0568764	IGF1, GAS6	585	2	20240	34.5983	1	1	0.995205
GOTERM_BP_DIRECT	GO:0072160~nephron tubule epithelial cell differentiation	2	0.275482	0.0568764	MEF2C, MTSS1	585	2	20240	34.5983	1	1	0.995205
GOTERM_BP_DIRECT	GO:2000570~positive regulation of T-helper 2 cell activation	2	0.275482	0.0568764	TNFSF4, PRKCQ	585	2	20240	34.5983	1	1	0.995205
GOTERM_BP_DIRECT	GO:0048242~epinephrine secretion	2	0.275482	0.0568764	VIP, LY6E	585	2	20240	34.5983	1	1	0.995205
GOTERM_BP_DIRECT	GO:0043373~CD4-positive, alpha-beta T cell lineage commitment	2	0.275482	0.0568764	CTSL, TOX	585	2	20240	34.5983	1	1	0.995205
GOTERM_BP_DIRECT	GO:0060326~cell chemotaxis	7	0.964187	0.0569077	ITGA1, LEF1, KIT, LPAR1, PRKCQ, EPHB1, AGTR1B	585	95	20240	2.54935	1	1	0.995205
GOTERM_BP_DIRECT	GO:0001974~blood vessel remodeling	5	0.688705	0.0591474	TGFBR3, EDNRA, MEF2C, AXL, IGF1	585	51	20240	3.39199	1	1	0.995205
GOTERM_BP_DIRECT	GO:0055074~calcium ion homeostasis	5	0.688705	0.0591474	CST10, TRIM24, KDR, ANK, SLC8A1	585	51	20240	3.39199	1	1	0.995205
GOTERM_BP_DIRECT	GO:0043154~negative regulation of cysteine-type endopeptidase activity involved in apoptotic process	6	0.826446	0.0596457	FABP1, RPS6KA3, IL6, SFRP2, IGF1, GAS6	585	73	20240	2.8437	1	1	0.995205
GOTERM_BP_DIRECT	GO:0097154~GABAergic neuron differentiation	3	0.413223	0.0601457	SALL1, HELT, GSX2	585	14	20240	7.41392	1	1	0.995205
GOTERM_BP_DIRECT	GO:0007626~locomotory behavior	8	1.10193	0.0612393	ALDH1A3, GPRC5B, GRIN2A, SELENOP, SLC1A1, KLHL1, OPRK1, DRD1	585	121	20240	2.28749	1	1	0.995205
GOTERM_BP_DIRECT	GO:0071407~cellular response to organic cyclic compound	6	0.826446	0.062524	SMAD1, CCL12, P2RY1, SLC1A1, AXIN2, NFKB1	585	74	20240	2.80527	1	1	0.995205
GOTERM_BP_DIRECT	GO:0032753~positive regulation of interleukin-4 production	5	0.688705	0.0626802	CD1D1, H2-M5, IRF4, TNFSF4, PRKCQ	585	52	20240	3.32676	1	1	0.995205
GOTERM_BP_DIRECT	GO:0046718~viral entry into host cell	5	0.688705	0.0626802	AXL, CTSL, ITGAV, GAS6, AGTR1B	585	52	20240	3.32676	1	1	0.995205
GOTERM_BP_DIRECT	GO:0015721~bile acid and bile salt transport	4	0.550964	0.0639091	ATP8B1, SLC10A2, GM6614, CYP7A1	585	32	20240	4.32479	1	1	0.995205
GOTERM_BP_DIRECT	GO:0035050~embryonic heart tube development	4	0.550964	0.0639091	EDNRA, MEF2C, EDN1, SLC8A1	585	32	20240	4.32479	1	1	0.995205
GOTERM_BP_DIRECT	GO:0071356~cellular response to tumor necrosis factor	9	1.23967	0.0673618	ACTR3, IL6, CCL12, EDN1, TCL1, CCL7, ZC3H12A, GBP4, NFKB1	585	149	20240	2.08983	1	1	0.995205
GOTERM_BP_DIRECT	GO:2000811~negative regulation of anoikis	3	0.413223	0.0681076	ITGB1, TLE1, PTK2	585	15	20240	6.91966	1	1	0.995205
GOTERM_BP_DIRECT	GO:2000271~positive regulation of fibroblast apoptotic process	3	0.413223	0.0681076	STK17B, PMAIP1, TRP63	585	15	20240	6.91966	1	1	0.995205
GOTERM_BP_DIRECT	GO:0070233~negative regulation of T cell apoptotic process	3	0.413223	0.0681076	TNFSF4, DOCK8, PRKCQ	585	15	20240	6.91966	1	1	0.995205
GOTERM_BP_DIRECT	GO:0044346~fibroblast apoptotic process	3	0.413223	0.0681076	API5, PMAIP1, GAS6	585	15	20240	6.91966	1	1	0.995205
GOTERM_BP_DIRECT	GO:0043586~tongue development	3	0.413223	0.0681076	LEF1, KIT, GLI3	585	15	20240	6.91966	1	1	0.995205
GOTERM_BP_DIRECT	GO:1902275~regulation of chromatin organization	3	0.413223	0.0681076	EPC1, TLK1, MKI67	585	15	20240	6.91966	1	1	0.995205
GOTERM_BP_DIRECT	GO:0014033~neural crest cell differentiation	3	0.413223	0.0681076	EDNRA, MEF2C, EDN1	585	15	20240	6.91966	1	1	0.995205
GOTERM_BP_DIRECT	GO:0055085~transmembrane transport	20	2.75482	0.0685823	SLC44A5, SLC46A3, SLC22A3, KCNG3, SLC24A3, TRPA1, KCNA1, SLC2A12, KCNA3, SLC7A14, KCNA4, KCNA5, SLC16A14, SLC8A1, MFSD14B, SLCO3A1, SLC19A3, SLC22A8, SLC24A5, ABCG2	585	454	20240	1.52415	1	1	0.995205
GOTERM_BP_DIRECT	GO:0045879~negative regulation of smoothened signaling pathway	4	0.550964	0.0688535	SALL1, HHIP, RACK1, GLI3	585	33	20240	4.19373	1	1	0.995205
GOTERM_BP_DIRECT	GO:0044255~cellular lipid metabolic process	4	0.550964	0.0688535	FAM135A, DIO2, GPAT2, DGKH	585	33	20240	4.19373	1	1	0.995205
GOTERM_BP_DIRECT	GO:0032691~negative regulation of interleukin-1 beta production	4	0.550964	0.0688535	SERPINB1C, ZC3H12A, IGF1, LILRB4A	585	33	20240	4.19373	1	1	0.995205
GOTERM_BP_DIRECT	GO:0009611~response to wounding	8	1.10193	0.0703102	EDNRA, IL6, GRIN2A, MRLN, 1810014B01RIK, PIK3CB, VASH1, LILRB4A	585	125	20240	2.21429	1	1	0.995205
GOTERM_BP_DIRECT	GO:0006811~ion transport	25	3.44353	0.0714281	CLIC5, SLC22A3, KCNG3, STEAP3, SLC24A3, KCNA1, KCNA3, SLC40A1, KCNA4, KCNA5, SLC8A1, GRIN2A, P2RY1, ASIC2, SLC38A2, GRIA3, TRPA1, SLC31A2, SLC10A2, TMC3, GRIN3A, SLCO3A1, SLC22A8, ATP6V0D2, SLC24A5	585	603	20240	1.43442	1	1	0.995205
GOTERM_BP_DIRECT	GO:0007204~positive regulation of cytosolic calcium ion concentration	10	1.37741	0.0734866	PTGFR, CD52, EDNRA, EDN1, P2RY1, KDR, ITGAV, CRHR1, SLC8A1, AGTR1B	585	178	20240	1.94372	1	1	0.995205
GOTERM_BP_DIRECT	GO:0045454~cell redox homeostasis	4	0.550964	0.0739656	IL6, PRDX4, CHD6, PRDX6	585	34	20240	4.07039	1	1	0.995205
GOTERM_BP_DIRECT	GO:0048146~positive regulation of fibroblast proliferation	6	0.826446	0.0748052	JUN, ZMIZ1, RASA1, PHIP, IGF1, GAS6	585	78	20240	2.66141	1	1	0.995205
GOTERM_BP_DIRECT	GO:0009651~response to salt stress	3	0.413223	0.0763928	HSP90AA1, NEDD4L, AGTR1B	585	16	20240	6.48718	1	1	0.995205
GOTERM_BP_DIRECT	GO:0032228~regulation of synaptic transmission, GABAergic	3	0.413223	0.0763928	NPAS4, CNR1, PLCL2	585	16	20240	6.48718	1	1	0.995205
GOTERM_BP_DIRECT	GO:0021889~olfactory bulb interneuron differentiation	3	0.413223	0.0763928	SALL1, ERBB4, GSX2	585	16	20240	6.48718	1	1	0.995205
GOTERM_BP_DIRECT	GO:0007405~neuroblast proliferation	5	0.688705	0.0778867	ITGB1, KCNA1, HHIP, CTNNA1, GLI3	585	56	20240	3.08913	1	1	0.995205
GOTERM_BP_DIRECT	GO:0042542~response to hydrogen peroxide	5	0.688705	0.0778867	JUN, STK24, TRPA1, KCNA5, SLC8A1	585	56	20240	3.08913	1	1	0.995205
GOTERM_BP_DIRECT	GO:0050808~synapse organization	6	0.826446	0.0780659	NBEA, CTNND2, SLC1A1, ADGRL2, CD2AP, ADGRL3	585	79	20240	2.62772	1	1	0.995205
GOTERM_BP_DIRECT	GO:0001935~endothelial cell proliferation	4	0.550964	0.0792409	NPPB, COL8A1, PIK3CB, CD34	585	35	20240	3.95409	1	1	0.995205
GOTERM_BP_DIRECT	GO:0051973~positive regulation of telomerase activity	4	0.550964	0.0792409	PKIB, HSP90AA1, TNKS, PRKCQ	585	35	20240	3.95409	1	1	0.995205
GOTERM_BP_DIRECT	GO:0033138~positive regulation of peptidyl-serine phosphorylation	7	0.964187	0.0805171	IL6, HSP90AA1, TCL1, SFRP2, NRXN1, PHIP, GAS6	585	104	20240	2.32873	1	1	0.995205
GOTERM_BP_DIRECT	GO:0001756~somitogenesis	5	0.688705	0.0819513	RIPPLY2, SFRP2, LEF1, PSEN2, AXIN2	585	57	20240	3.03494	1	1	0.995205
GOTERM_BP_DIRECT	GO:1903078~positive regulation of protein localization to plasma membrane	5	0.688705	0.0819513	ACTR3, ITGB1, STAC, KIF5B, NRXN1	585	57	20240	3.03494	1	1	0.995205
GOTERM_BP_DIRECT	GO:0042531~positive regulation of tyrosine phosphorylation of STAT protein	5	0.688705	0.0819513	IL6, IL15, ERBB4, KIT, IGF1	585	57	20240	3.03494	1	1	0.995205
GOTERM_BP_DIRECT	GO:0035914~skeletal muscle cell differentiation	5	0.688705	0.0819513	BCL9, MEF2C, CITED2, FOXN2, LEMD2	585	57	20240	3.03494	1	1	0.995205
GOTERM_BP_DIRECT	GO:0048259~regulation of receptor-mediated endocytosis	2	0.275482	0.0840917	LRPAP1, CD2AP	585	3	20240	23.0655	1	1	0.995205
GOTERM_BP_DIRECT	GO:0042790~transcription of nuclear large rRNA transcript from RNA polymerase I promoter	2	0.275482	0.0840917	TAF1B, TCOF1	585	3	20240	23.0655	1	1	0.995205
GOTERM_BP_DIRECT	GO:0014034~neural crest cell fate commitment	2	0.275482	0.0840917	EDNRA, EDN1	585	3	20240	23.0655	1	1	0.995205
GOTERM_BP_DIRECT	GO:0034766~negative regulation of ion transmembrane transport	2	0.275482	0.0840917	YWHAQ, CRBN	585	3	20240	23.0655	1	1	0.995205
GOTERM_BP_DIRECT	GO:0086101~endothelin receptor signaling pathway involved in heart process	2	0.275482	0.0840917	EDNRA, EDN1	585	3	20240	23.0655	1	1	0.995205
GOTERM_BP_DIRECT	GO:2000502~negative regulation of natural killer cell chemotaxis	2	0.275482	0.0840917	CCL12, KLRK1	585	3	20240	23.0655	1	1	0.995205
GOTERM_BP_DIRECT	GO:0048013~ephrin receptor signaling pathway	4	0.550964	0.0846751	EPHA5, EPHA7, EPHB1, PTK2	585	36	20240	3.84425	1	1	0.995205
GOTERM_BP_DIRECT	GO:0045860~positive regulation of protein kinase activity	6	0.826446	0.0848126	CD4, GPRC5B, TAB2, AXIN2, GAS6, PTK2	585	81	20240	2.56284	1	1	0.995205
GOTERM_BP_DIRECT	GO:0042711~maternal behavior	3	0.413223	0.0849759	OPRK1, DRD1, NR3C1	585	17	20240	6.10558	1	1	0.995205
GOTERM_BP_DIRECT	GO:1902287~semaphorin-plexin signaling pathway involved in axon guidance	3	0.413223	0.0849759	EDNRA, MEF2C, EDN1	585	17	20240	6.10558	1	1	0.995205
GOTERM_BP_DIRECT	GO:1904355~positive regulation of telomere capping	3	0.413223	0.0849759	PKIB, TNKS, PRKCQ	585	17	20240	6.10558	1	1	0.995205
GOTERM_BP_DIRECT	GO:0006491~N-glycan processing	3	0.413223	0.0849759	FUT8, MAN2A1, ST8SIA5	585	17	20240	6.10558	1	1	0.995205
GOTERM_BP_DIRECT	GO:0042311~vasodilation	5	0.688705	0.0861185	ITGA1, KDR, PTPRM, DRD1, PTK2	585	58	20240	2.98261	1	1	0.995205
GOTERM_BP_DIRECT	GO:0006338~chromatin remodeling	11	1.51515	0.0879889	RYBP, KDM4C, IRF4, CHD6, PSIP1, TRP63, TOP1, NR3C1, ARID1B, SMARCA2, MTA3	585	212	20240	1.79519	1	1	0.995205
GOTERM_BP_DIRECT	GO:0071347~cellular response to interleukin-1	6	0.826446	0.0882974	IL6, CCL12, EDN1, CCL7, ZC3H12A, NFKB1	585	82	20240	2.53158	1	1	0.995205
GOTERM_BP_DIRECT	GO:0006814~sodium ion transport	8	1.10193	0.0907254	SLC24A3, SLC10A2, NEDD4L, FGF13, ASIC2, SLC38A2, SLC24A5, SLC8A1	585	133	20240	2.0811	1	1	0.995205
GOTERM_BP_DIRECT	GO:0035729~cellular response to hepatocyte growth factor stimulus	3	0.413223	0.0938331	IL10, IL6, GCLM	585	18	20240	5.76638	1	1	0.995205
GOTERM_BP_DIRECT	GO:0018279~protein N-linked glycosylation via asparagine	3	0.413223	0.0938331	FUT8, MGAT5, RPN1	585	18	20240	5.76638	1	1	0.995205
GOTERM_BP_DIRECT	GO:0060216~definitive hemopoiesis	3	0.413223	0.0938331	TGFBR3, LYL1, RUNX1	585	18	20240	5.76638	1	1	0.995205
GOTERM_BP_DIRECT	GO:0045793~positive regulation of cell size	3	0.413223	0.0938331	EDN1, HSP90AA1, PRR16	585	18	20240	5.76638	1	1	0.995205
GOTERM_BP_DIRECT	GO:0019221~cytokine-mediated signaling pathway	9	1.23967	0.0951349	IL6, CCL12, CSF3R, IFNGR1, EBI3, SLC1A1, KIT, LILRB4A, JAK1	585	161	20240	1.93407	1	1	0.995205
GOTERM_BP_DIRECT	GO:0090090~negative regulation of canonical Wnt signaling pathway	8	1.10193	0.096299	TLE4, FERMT1, TLE1, SFRP2, AXIN2, PRICKLE1, GLI3, DKK2	585	135	20240	2.05027	1	1	0.995205

## Sheet: C2_2
Category	Term	Count	%	PValue	Genes	List Total	Pop Hits	Pop Total	Fold Enrichment	Bonferroni	Benjamini	FDR
GOTERM_BP_DIRECT	GO:0010628~positive regulation of gene expression	29	6.88836	2.99104e-06	RARG, FOXC1, CSF2, NR1I2, PRDM1, HIF1A, WNT11, ERBB3, RPS6KA2, HES1, OSR2, MAP2K1, FOXD1, MUSK, CAV1, TCF12, VASH1, KLF4, MMP8, NFKB1, VEGFA, ADAM19, IL1A, IL6, CLDN3, CDK6, PPARG, EZR, CD44	350	612	20240	2.74024	0.0078445	0.00787541	0.00785747
GOTERM_BP_DIRECT	GO:0045944~positive regulation of transcription from RNA polymerase II promoter	44	10.4513	1.41065e-05	HDAC4, GCM1, IL22, RARG, FOXC1, NFIX, CEBPG, NR1I2, HIF1A, NPAS2, RPS6KA3, ABLIM2, NAMPT, NCK2, HES1, TBL1X, JAK2, PATZ1, RREB1, ZFP462, ACTR3, OSR2, AKIRIN2, EDN1, POU1F1, FOXD1, TSC22D1, GSX1, LMO2, TCF12, KLF4, NFKB1, IL2, VEGFA, GRIN1, RUNX1, IL1A, KLF7, IL6, STING1, FOSB, PPARG, ATF6, FGFR1	350	1257	20240	2.02423	0.0364614	0.0160328	0.0159963
GOTERM_BP_DIRECT	GO:0008285~negative regulation of cell proliferation	22	5.22565	2.26191e-05	HDAC4, RARG, MAP2K1, BTG1, H2AC7, CAV1, WNT9A, LBX1, KLF4, RUNX1, IL1A, IL6, H2AC13, CLDN3, ADORA2B, RPS6KA2, H2AC10, BDKRB2, CYP1B1, PPARG, JAK2, PTGES	350	433	20240	2.93817	0.0578179	0.0160328	0.0159963
GOTERM_BP_DIRECT	GO:0006334~nucleosome assembly	11	2.61283	2.43567e-05	H2BC12, H3C8, H2BC14, H1F2, H2BC3, H2BC11, H3C10, H3C4, H4C6, H3C7, H3C6	350	112	20240	5.67959	0.0621189	0.0160328	0.0159963
GOTERM_BP_DIRECT	GO:0016477~cell migration	18	4.27553	3.61927e-05	NANOS1, FOXC1, ITGB5, SDC4, NEDD9, CDC42BPB, LIMD1, VEGFA, CD24A, CCDC88A, RASGEF1A, NCK2, WINCR1, SIRPA, ITGB7, HES1, IGFBP6, CD44	350	315	20240	3.30449	0.0908973	0.0182879	0.0182462
GOTERM_BP_DIRECT	GO:0008283~cell proliferation	19	4.51306	4.69866e-05	HDAC4, OSR2, POU1F1, RARG, FOXC1, MAP2K1, BTG1, CSF2, CAV1, LRP2, LBX1, ZFP36L1, VEGFA, CCND1, TACC1, HES1, PPARG, PTGES, FGFR1	350	354	20240	3.10379	0.116372	0.0182879	0.0182462
GOTERM_BP_DIRECT	GO:0000122~negative regulation of transcription from RNA polymerase II promoter	37	8.7886	4.86195e-05	HDAC4, TXN1, RARG, FOXC1, NFIX, NR1I2, BHLHE41, OTUD7B, PRDM1, HIF1A, PHF21A, BACH2, CCND1, HES1, PATZ1, RREB1, H3C4, H3C7, H3C6, OSR2, AKIRIN2, EDN1, POU1F1, CAV1, IRF2BP2, KLF4, KLF3, NFKB1, VEGFA, RUNX1, KLF7, GFI1B, CDK6, H1F2, PPARG, EZR, FGFR1	350	1031	20240	2.07532	0.120163	0.0182879	0.0182462
GOTERM_BP_DIRECT	GO:0010575~positive regulation of vascular endothelial growth factor production	6	1.42518	8.75074e-05	IL1A, IL6, ADORA2B, CYP1B1, HIF1A, SULF2	350	27	20240	12.8508	0.205798	0.0288009	0.0287352
GOTERM_BP_DIRECT	GO:0043388~positive regulation of DNA binding	6	1.42518	0.000314281	TXN1, FOXC1, HES1, PPARG, MMP8, JAK2	350	35	20240	9.91347	0.562916	0.0919445	0.091735
GOTERM_BP_DIRECT	GO:0007155~cell adhesion	23	5.46318	0.000992853	CGREF1, ITGB5, VWF, CD93, CLSTN3, NEDD9, ATP1B2, TM9SF4, CD2, CD24A, VCAN, CLDN3, FLRT2, ADGRE5, CHL1, PERP, NINJ1, CDH22, SPP1, CYP1B1, ITGB7, HES1, CD44	350	611	20240	2.17685	0.926867	0.261418	0.260823
GOTERM_BP_DIRECT	GO:0042127~regulation of cell proliferation	12	2.85036	0.00113313	CCDC88A, IL6, CSF2, CDK6, KSR1, ERBB3, TRNP1, PRDM1, KLF4, HIF1A, FGFR1, KCNH1	350	211	20240	3.28883	0.949472	0.27123	0.270612
GOTERM_BP_DIRECT	GO:0048844~artery morphogenesis	5	1.18765	0.00146779	FOXC1, WNT11, HES1, PRDM1, VEGFA	350	29	20240	9.97044	0.97909	0.305167	0.304471
GOTERM_BP_DIRECT	GO:0010629~negative regulation of gene expression	17	4.038	0.00152633	MSR1, AKIRIN2, EDN1, MAP2K1, MUSK, MIR34A, PRDM1, MMP8, KLF4, HIF1A, NFKB1, ZFP36L1, VEGFA, CLDN3, HES1, PPARG, FGFR1	350	396	20240	2.48254	0.982081	0.305167	0.304471
GOTERM_BP_DIRECT	GO:0032956~regulation of actin cytoskeleton organization	8	1.90024	0.00173372	ACTR3, CCDC88A, IL1A, TAOK1, NEDD9, BAIAP2, EFNA5, IQGAP2	350	100	20240	4.62629	0.98963	0.305167	0.304471
GOTERM_BP_DIRECT	GO:0046466~membrane lipid catabolic process	3	0.712589	0.00173851	MGST2, CYP1B1, SMPDL3B	350	4	20240	43.3714	0.98976	0.305167	0.304471
GOTERM_BP_DIRECT	GO:0007399~nervous system development	18	4.27553	0.00200786	TCF12, LRP2, NAV2, EFNA5, LBX1, TSKU, VEGFA, ENAH, CCDC88A, ERBB3, CHL1, TRNP1, IGF2BP1, IGF2BP3, CHAC1, IGF2BP2, NES, KDM7A	350	445	20240	2.33913	0.994968	0.32799	0.327242
GOTERM_BP_DIRECT	GO:0043524~negative regulation of neuron apoptotic process	11	2.61283	0.0022226	GCLC, NFIX, CCND1, ERBB3, CHL1, JAK2, HIF1A, NES, VEGFA, BOK, GRIN1	350	196	20240	3.24548	0.997145	0.32799	0.327242
GOTERM_BP_DIRECT	GO:0045893~positive regulation of transcription, DNA-templated	25	5.93824	0.00224224	HDAC4, GCM1, FOXC1, NFIX, NR1I2, HIF1A, NPAS2, WNT11, SPP1, HES1, PATZ1, TRP53INP2, FZD1, MAP3K2, OSR2, MAP2K1, POU1F1, TCF12, KLF4, NFKB1, RUNX1, KLF7, IL6, PPARG, KDM7A	350	736	20240	1.96429	0.997289	0.32799	0.327242
GOTERM_BP_DIRECT	GO:0050728~negative regulation of inflammatory response	9	2.13777	0.00239947	IL22, IL2RA, SIRPA, PPARG, SMPDL3B, METRNL, NFKB1, IL2, CD44	350	135	20240	3.85524	0.99821	0.332516	0.331758
GOTERM_BP_DIRECT	GO:0007275~multicellular organism development	33	7.83848	0.0027416	GCM1, FOXC1, AHCTF1, PRDM1, EFNA5, TSKU, ZFP36L1, SMPD3, WNT11, FLRT2, ERBB3, CHL1, CDH22, TCP11, MCL1, FZD1, FBXW4, AKIRIN2, FOXD1, MUSK, GSX1, TCF12, C1GALT1, SHROOM3, WNT9A, LBX1, VEGFA, ENAH, GFI1B, TRNP1, TLL2, NES, FGFR1	350	1098	20240	1.73802	0.999274	0.340748	0.339972
GOTERM_BP_DIRECT	GO:0019852~L-ascorbic acid metabolic process	3	0.712589	0.00286449	SLC23A2, GCLC, CLSTN3	350	5	20240	34.6971	0.999475	0.340748	0.339972
GOTERM_BP_DIRECT	GO:0071347~cellular response to interleukin-1	7	1.66271	0.00293535	IL6, EDN1, SAA3, SIRPA, HES1, HIF1A, NFKB1	350	82	20240	4.93659	0.999565	0.340748	0.339972
GOTERM_BP_DIRECT	GO:0042531~positive regulation of tyrosine phosphorylation of STAT protein	6	1.42518	0.00297653	IL6, CSF2, OSBP, HES1, JAK2, IL2	350	57	20240	6.08722	0.99961	0.340748	0.339972
GOTERM_BP_DIRECT	GO:0048514~blood vessel morphogenesis	5	1.18765	0.00366334	EDN1, CYP1B1, HIF1A, VEGFA, FGFR1	350	37	20240	7.81467	0.999936	0.392026	0.391133
GOTERM_BP_DIRECT	GO:0048661~positive regulation of smooth muscle cell proliferation	7	1.66271	0.00372224	SMPD3, HDAC4, IL6, EDN1, NAMPT, HIF1A, VEGFA	350	86	20240	4.70698	0.999946	0.392026	0.391133
GOTERM_BP_DIRECT	GO:0070373~negative regulation of ERK1 and ERK2 cascade	7	1.66271	0.00394127	DUSP10, CAV1, RANBP9, SIRPA, KLF4, EZR, EIF3A	350	87	20240	4.65287	0.99997	0.39913	0.39822
GOTERM_BP_DIRECT	GO:0071356~cellular response to tumor necrosis factor	9	2.13777	0.00438727	SMPD3, ACTR3, HDAC4, IL6, EDN1, CYP1B1, HES1, NFKB1, ZFP36L1	350	149	20240	3.493	0.999991	0.403209	0.402291
GOTERM_BP_DIRECT	GO:0021987~cerebral cortex development	7	1.66271	0.00440779	AKIRIN2, NFIX, TUBB2A, NPY, TACC1, HIF1A, GRIN1	350	89	20240	4.54831	0.999991	0.403209	0.402291
GOTERM_BP_DIRECT	GO:0051017~actin filament bundle assembly	5	1.18765	0.00444097	EPS8, NCK2, BAIAP2, EZR, AIF1L	350	39	20240	7.41392	0.999992	0.403209	0.402291
GOTERM_BP_DIRECT	GO:0006954~inflammatory response	16	3.80048	0.00524308	NFIX, VWF, LY86, IL27, NFKB1, CXCL5, IL1A, IL6, TBXA2R, IL2RA, NINJ1, CCRL2, PPARG, FFAR2, SMPDL3B, CD44	350	410	20240	2.25672	0.999999	0.455978	0.454939
GOTERM_BP_DIRECT	GO:0030224~monocyte differentiation	4	0.950119	0.00536852	CSF2, GPR68, PPARG, VEGFA	350	21	20240	11.015	0.999999	0.455978	0.454939
GOTERM_BP_DIRECT	GO:0072089~stem cell proliferation	6	1.42518	0.00560387	OSR2, RARG, WNT11, CD109, NES, FGFR1	350	66	20240	5.25714	1	0.458869	0.457823
GOTERM_BP_DIRECT	GO:0051216~cartilage development	7	1.66271	0.00575111	SMPD3, FBXW4, EDN1, WNT9A, HIF1A, CD44, SULF2	350	94	20240	4.30638	1	0.458869	0.457823
GOTERM_BP_DIRECT	GO:0007595~lactation	5	1.18765	0.00685316	CCND1, CAV1, UPRT, HIF1A, VEGFA	350	44	20240	6.57143	1	0.518615	0.517433
GOTERM_BP_DIRECT	GO:0030335~positive regulation of cell migration	12	2.85036	0.00711343	MAP2K1, EDN1, CLDN3, CSF2, WNT11, HSPA5, CAV1, NEDD9, FURIN, JAK2, PLD1, VEGFA	350	268	20240	2.58934	1	0.518615	0.517433
GOTERM_BP_DIRECT	GO:0051028~mRNA transport	7	1.66271	0.00773104	NDC1, AHCTF1, ZC3H3, IGF2BP1, IGF2BP3, IGF2BP2, ZFP36L1	350	100	20240	4.048	1	0.518615	0.517433
GOTERM_BP_DIRECT	GO:0045444~fat cell differentiation	7	1.66271	0.00773104	OSBPL8, CCND1, FFAR2, PPARG, TBL1X, KLF4, METRNL	350	100	20240	4.048	1	0.518615	0.517433
GOTERM_BP_DIRECT	GO:0043410~positive regulation of MAPK cascade	10	2.3753	0.0078329	IL6, MAP2K1, KSR1, TAB1, IGFBP6, MMP8, JAK2, VEGFA, FGFR1, AVPI1	350	199	20240	2.90596	1	0.518615	0.517433
GOTERM_BP_DIRECT	GO:0001501~skeletal system development	8	1.90024	0.0083448	SMPD3, HDAC4, FOXC1, VCAN, EDN1, NFIX, CHASERR, RUNX1	350	133	20240	3.47841	1	0.518615	0.517433
GOTERM_BP_DIRECT	GO:0010467~gene expression	12	2.85036	0.00850697	IL6, EDN1, NFIX, CHASERR, TCF12, WINCR1, PRDM1, KLF4, NFKB1, IL2, FGFR1, H3C6	350	275	20240	2.52343	1	0.518615	0.517433
GOTERM_BP_DIRECT	GO:0043154~negative regulation of cysteine-type endopeptidase activity involved in apoptotic process	6	1.42518	0.00854576	RPS6KA3, IL6, WNT9A, KLF4, CD44, VEGFA	350	73	20240	4.75303	1	0.518615	0.517433
GOTERM_BP_DIRECT	GO:0097192~extrinsic apoptotic signaling pathway in absence of ligand	5	1.18765	0.00864943	IL1A, ERBB3, IL2, BOK, MCL1	350	47	20240	6.15198	1	0.518615	0.517433
GOTERM_BP_DIRECT	GO:0048469~cell maturation	5	1.18765	0.00864943	NFIX, HES1, PPARG, VEGFA, FGFR1	350	47	20240	6.15198	1	0.518615	0.517433
GOTERM_BP_DIRECT	GO:0032024~positive regulation of insulin secretion	6	1.42518	0.00903882	GPR68, FFAR2, ACSL4, GLRX, JAK2, MCU	350	74	20240	4.6888	1	0.518615	0.517433
GOTERM_BP_DIRECT	GO:0070301~cellular response to hydrogen peroxide	6	1.42518	0.00903882	SMPD3, IL6, EDN1, RIPK3, CYP1B1, SIRPA	350	74	20240	4.6888	1	0.518615	0.517433
GOTERM_BP_DIRECT	GO:0006366~transcription from RNA polymerase II promoter	11	2.61283	0.0090605	GCM1, EDN1, NFIX, ABLIM2, GSX1, FOSB, JAK2, KLF4, IL2, MED13L, GRIN1	350	240	20240	2.65048	1	0.518615	0.517433
GOTERM_BP_DIRECT	GO:0034113~heterotypic cell-cell adhesion	4	0.950119	0.0098499	CD2, PERP, NINJ1, ITGB7	350	26	20240	8.8967	1	0.540401	0.53917
GOTERM_BP_DIRECT	GO:0021984~adenohypophysis development	3	0.712589	0.0098516	POU1F1, GSX1, HES1	350	9	20240	19.2762	1	0.540401	0.53917
GOTERM_BP_DIRECT	GO:0010468~regulation of gene expression	17	4.038	0.0102603	RARG, CSF2, PRDM1, HIF1A, TSKU, ZFP36L1, CDK6, STING1, IGF2BP1, SIRPA, PPARG, IGF2BP3, IGF2BP2, PATZ1, TRIM11, ZFP462, FGFR1	350	484	20240	2.03117	1	0.548378	0.547129
GOTERM_BP_DIRECT	GO:0043065~positive regulation of apoptotic process	15	3.56295	0.0104136	RARG, HIF1A, GRIN1, IL6, WNT11, RPS6KA2, PIP5KL1, CYP1B1, PPARG, JAK2, ATF6, CALM2, BOK, NSMAF, MCL1	350	402	20240	2.15778	1	0.548378	0.547129
GOTERM_BP_DIRECT	GO:0055074~calcium ion homeostasis	5	1.18765	0.0114869	CAV1, SPP1, FAM20A, FGFR1, GRIN1	350	51	20240	5.66947	1	0.587831	0.586491
GOTERM_BP_DIRECT	GO:0070934~CRD-mediated mRNA stabilization	3	0.712589	0.0121751	IGF2BP1, IGF2BP3, IGF2BP2	350	10	20240	17.3486	1	0.587831	0.586491
GOTERM_BP_DIRECT	GO:0007204~positive regulation of cytosolic calcium ion concentration	9	2.13777	0.012226	CD24A, EDN1, TBXA2R, NMU, CCRL2, BDKRB2, JAK2, IL2, CACNA1G	350	178	20240	2.92392	1	0.587831	0.586491
GOTERM_BP_DIRECT	GO:0045429~positive regulation of nitric oxide biosynthetic process	5	1.18765	0.012279	SMPD3, IL6, MMP8, JAK2, KLF4	350	52	20240	5.56044	1	0.587831	0.586491
GOTERM_BP_DIRECT	GO:0030968~endoplasmic reticulum unfolded protein response	5	1.18765	0.012279	SERP2, CCND1, OS9, HSPA5, ATF6	350	52	20240	5.56044	1	0.587831	0.586491
GOTERM_BP_DIRECT	GO:0042102~positive regulation of T cell proliferation	6	1.42518	0.0130493	IL6, IL2RA, NCK2, HES1, JAK2, IL2	350	81	20240	4.2836	1	0.613551	0.612153
GOTERM_BP_DIRECT	GO:0044321~response to leptin	3	0.712589	0.0147126	EDN1, CCND1, LRP2	350	11	20240	15.7714	1	0.656589	0.655093
GOTERM_BP_DIRECT	GO:0042063~gliogenesis	3	0.712589	0.0147126	GCM1, NFIX, CDK6	350	11	20240	15.7714	1	0.656589	0.655093
GOTERM_BP_DIRECT	GO:0050731~positive regulation of peptidyl-tyrosine phosphorylation	7	1.66271	0.0153408	CD24A, IL6, MUSK, JAK2, EFNA5, CD44, VEGFA	350	116	20240	3.48966	1	0.656589	0.655093
GOTERM_BP_DIRECT	GO:0010976~positive regulation of neuron projection development	9	2.13777	0.015402	FZD1, CD24A, IL6, MUSK, HSPA5, ATP1B2, BAIAP2, CXCL5, FGFR1	350	185	20240	2.81328	1	0.656589	0.655093
GOTERM_BP_DIRECT	GO:0006417~regulation of translation	8	1.90024	0.0154431	NANOS1, TCOF1, CNOT11, IGF2BP1, NCK2, IGF2BP3, IGF2BP2, ZFP36L1	350	150	20240	3.08419	1	0.656589	0.655093
GOTERM_BP_DIRECT	GO:2000300~regulation of synaptic vesicle exocytosis	6	1.42518	0.0158089	RIMS3, ADORA2B, NPY, NCS1, CALM2, KCNH1	350	85	20240	4.08202	1	0.656589	0.655093
GOTERM_BP_DIRECT	GO:0002376~immune system process	18	4.27553	0.0163397	AKIRIN2, LY86, OTUD7B, IL27, PRDM1, IL2, CD24A, MFSD6, CLEC4D, C1S1, STING1, IL2RA, TRIM13, SIRPA, FFAR2, JAK2, SMPDL3B, PAG1	350	553	20240	1.8823	1	0.656589	0.655093
GOTERM_BP_DIRECT	GO:0032729~positive regulation of interferon-gamma production	6	1.42518	0.0173241	CD2, CEBPG, IL27, JAK2, IL2, RUNX1	350	87	20240	3.98818	1	0.656589	0.655093
GOTERM_BP_DIRECT	GO:0019915~lipid storage	4	0.950119	0.0174201	CAV1, FFAR2, B4GALNT1, LDAH	350	32	20240	7.22857	1	0.656589	0.655093
GOTERM_BP_DIRECT	GO:0016239~positive regulation of macroautophagy	4	0.950119	0.0174201	STING1, SESN2, TRIM13, HIF1A	350	32	20240	7.22857	1	0.656589	0.655093
GOTERM_BP_DIRECT	GO:2000273~positive regulation of receptor activity	3	0.712589	0.0174558	EDN1, JAK2, HIF1A	350	12	20240	14.4571	1	0.656589	0.655093
GOTERM_BP_DIRECT	GO:0051252~regulation of RNA metabolic process	3	0.712589	0.0174558	IGF2BP1, IGF2BP3, IGF2BP2	350	12	20240	14.4571	1	0.656589	0.655093
GOTERM_BP_DIRECT	GO:0014824~artery smooth muscle contraction	3	0.712589	0.0174558	SMPD3, EDN1, CACNA1G	350	12	20240	14.4571	1	0.656589	0.655093
GOTERM_BP_DIRECT	GO:0032308~positive regulation of prostaglandin secretion	3	0.712589	0.0174558	IL1A, EDN1, PTGES	350	12	20240	14.4571	1	0.656589	0.655093
GOTERM_BP_DIRECT	GO:0030154~cell differentiation	30	7.12589	0.0183851	RARG, FOXC1, CPNE5, NR1I2, EFNA5, DMKN, HIF1A, FCRLA, UGCG, CHL1, JAK2, TCP11, MCL1, OSR2, SUN1, FOXD1, MUSK, CAV1, TCF12, C1GALT1, KLF4, CFAP157, LBX1, VEGFA, RUNX1, ENAH, CDK6, TLL2, H2AL1A, PPARG	350	1116	20240	1.55453	1	0.678256	0.676711
GOTERM_BP_DIRECT	GO:0006468~protein phosphorylation	20	4.75059	0.0187626	MAP3K2, EDN1, MAP2K1, CSF2, KSR1, RIPK3, MUSK, MAST2, CDC42BPB, RPS6KA3, WNT11, CDK6, ERBB3, CCND1, TAOK1, RPS6KA2, CD109, TLK1, JAK2, FGFR1	350	652	20240	1.77388	1	0.678256	0.676711
GOTERM_BP_DIRECT	GO:0003151~outflow tract morphogenesis	5	1.18765	0.0188047	FZD1, WNT11, HES1, HIF1A, VEGFA	350	59	20240	4.90073	1	0.678256	0.676711
GOTERM_BP_DIRECT	GO:0050806~positive regulation of synaptic transmission	4	0.950119	0.0204946	RIMS3, CLSTN3, NMU, NCS1	350	34	20240	6.80336	1	0.72922	0.727558
GOTERM_BP_DIRECT	GO:0030282~bone mineralization	5	1.18765	0.0221487	SMPD3, NFIX, WNT11, SPP1, HIF1A	350	62	20240	4.66359	1	0.760326	0.758593
GOTERM_BP_DIRECT	GO:0046427~positive regulation of JAK-STAT cascade	5	1.18765	0.0221487	IL6, CYP1B1, HES1, JAK2, CXCL5	350	62	20240	4.66359	1	0.760326	0.758593
GOTERM_BP_DIRECT	GO:0045766~positive regulation of angiogenesis	8	1.90024	0.0225212	IL1A, BTG1, TBXA2R, NINJ1, CYP1B1, HIF1A, VEGFA, RUNX1	350	162	20240	2.85573	1	0.760326	0.758593
GOTERM_BP_DIRECT	GO:1901653~cellular response to peptide	3	0.712589	0.023529	SMPD3, KLF3, NFKB1	350	14	20240	12.3918	1	0.760326	0.758593
GOTERM_BP_DIRECT	GO:0002067~glandular epithelial cell differentiation	3	0.712589	0.023529	CAV1, KLF4, HIF1A	350	14	20240	12.3918	1	0.760326	0.758593
GOTERM_BP_DIRECT	GO:0021670~lateral ventricle development	3	0.712589	0.023529	NFIX, ATP1B2, TSKU	350	14	20240	12.3918	1	0.760326	0.758593
GOTERM_BP_DIRECT	GO:0007219~Notch signaling pathway	7	1.66271	0.023679	FOXC1, CDK6, IL2RA, PERP, PGAM2, HES1, CHAC1	350	128	20240	3.1625	1	0.760326	0.758593
GOTERM_BP_DIRECT	GO:0007189~adenylate cyclase-activating G-protein coupled receptor signaling pathway	7	1.66271	0.023679	ADGRF3, ADGRE5, ADORA2B, TBXA2R, ADGRG6, S1PR5, TCP11	350	128	20240	3.1625	1	0.760326	0.758593
GOTERM_BP_DIRECT	GO:0051091~positive regulation of sequence-specific DNA binding transcription factor activity	7	1.66271	0.0244875	HDAC4, FZD1, IL6, EDN1, STING1, PPARG, JAK2	350	129	20240	3.13798	1	0.770764	0.769008
GOTERM_BP_DIRECT	GO:0016310~phosphorylation	19	4.51306	0.0245895	MAP3K2, MAP2K1, KSR1, RIPK3, MUSK, MAST2, AK4, CDC42BPB, SGMS2, LIMD1, RPS6KA3, CDK6, ERBB3, TAOK1, RPS6KA2, PIP5KL1, TLK1, JAK2, FGFR1	350	626	20240	1.75518	1	0.770764	0.769008
GOTERM_BP_DIRECT	GO:0007165~signal transduction	35	8.31354	0.0255219	FAM13B, YWHAB, GPR68, IQGAP2, HIF1A, SMPD3, WNT11, ERBB3, ADGRE5, TBXA2R, ADGRA2, ADGRG6, CCRL2, BDKRB2, NCK2, FFAR2, JAK2, S1PR5, RALGDS, TCP11, FZD1, KSR1, RIPK3, ARHGAP29, TAS2R143, NFKB1, TAS2R126, APBB1IP, ADGRF3, CDK6, GPRC5A, ADORA2B, PPARG, PDE7B, STAM2	350	1392	20240	1.45402	1	0.788155	0.786359
GOTERM_BP_DIRECT	GO:0031532~actin cytoskeleton reorganization	5	1.18765	0.0258334	EPS8, CLDN3, PLEK2, CDC42BPB, EZR	350	65	20240	4.44835	1	0.788155	0.786359
GOTERM_BP_DIRECT	GO:0042593~glucose homeostasis	8	1.90024	0.0260423	KLF7, IL6, MAP2K1, SESN2, FFAR2, PPARG, HIF1A, MCU	350	167	20240	2.77023	1	0.788155	0.786359
GOTERM_BP_DIRECT	GO:0045892~negative regulation of transcription, DNA-templated	20	4.75059	0.0271141	HDAC4, FZD1, AKIRIN2, CSF2, FOXD1, YWHAB, NR1I2, BHLHE41, LIMD1, KLF4, NFKB1, RUNX1, GCLC, WNT11, HES1, PPARG, TBL1X, PATZ1, RREB1, TRIM11	350	679	20240	1.70335	1	0.807401	0.805561
GOTERM_BP_DIRECT	GO:0032147~activation of protein kinase activity	4	0.950119	0.027479	CCDC88A, RIPK3, SESN2, VEGFA	350	38	20240	6.08722	1	0.807401	0.805561
GOTERM_BP_DIRECT	GO:0001666~response to hypoxia	9	2.13777	0.0275982	CD24A, IL1A, EDN1, CLDN3, CAV1, LIMD1, HIF1A, TM9SF4, VEGFA	350	207	20240	2.51429	1	0.807401	0.805561
GOTERM_BP_DIRECT	GO:0043085~positive regulation of catalytic activity	4	0.950119	0.0293989	BTG1, YWHAB, CAV1, AZIN2	350	39	20240	5.93114	1	0.850628	0.84869
GOTERM_BP_DIRECT	GO:0007260~tyrosine phosphorylation of STAT protein	3	0.712589	0.0303345	CAV1, JAK2, IL2	350	16	20240	10.8429	1	0.859895	0.857935
GOTERM_BP_DIRECT	GO:0007420~brain development	11	2.61283	0.0303723	FOXC1, NFIX, CDH22, SELENOP, AK4, ATP2B1, BAIAP2, EFNA5, NES, FGFR1, BOK	350	291	20240	2.18596	1	0.859895	0.857935
GOTERM_BP_DIRECT	GO:0002062~chondrocyte differentiation	5	1.18765	0.0312872	OSR2, WNT9A, HIF1A, FGFR1, RUNX1	350	69	20240	4.19048	1	0.865591	0.863618
GOTERM_BP_DIRECT	GO:0030182~neuron differentiation	10	2.3753	0.0320076	MAP2K1, NFIX, WNT11, GSX1, CCND1, HSPA5, HES1, ACSL4, WNT9A, RUNX1	350	253	20240	2.28571	1	0.865591	0.863618
GOTERM_BP_DIRECT	GO:0015031~protein transport	19	4.51306	0.0322106	NDC1, DENND1B, CUBN, AKIRIN2, RAB3C, AHCTF1, CAV1, SNX32, NMD3, LRP2, SNX33, VAMP8, SERP2, RILPL1, ATG4C, AP1S1, KDELR3, SNX7, STAM2	350	646	20240	1.70084	1	0.865591	0.863618
GOTERM_BP_DIRECT	GO:0045668~negative regulation of osteoblast differentiation	5	1.18765	0.0327484	HDAC4, CDK6, PPARG, LIMD1, FGFR1	350	70	20240	4.13061	1	0.865591	0.863618
GOTERM_BP_DIRECT	GO:0001822~kidney development	8	1.90024	0.0333525	FOXC1, WNT11, FOXD1, C1GALT1, LRP2, PRDM1, VEGFA, SULF2	350	176	20240	2.62857	1	0.865591	0.863618
GOTERM_BP_DIRECT	GO:0001818~negative regulation of cytokine production	4	0.950119	0.0334456	SRGN, PPARG, ATP2B1, NFKB1	350	41	20240	5.64181	1	0.865591	0.863618
GOTERM_BP_DIRECT	GO:0003281~ventricular septum development	4	0.950119	0.0334456	WNT11, HES1, LRP2, PRDM1	350	41	20240	5.64181	1	0.865591	0.863618
GOTERM_BP_DIRECT	GO:0001889~liver development	6	1.42518	0.0341508	VWF, CCND1, CEBPG, HES1, AK4, RUNX1	350	104	20240	3.33626	1	0.865591	0.863618
GOTERM_BP_DIRECT	GO:2000561~regulation of CD4-positive, alpha-beta T cell proliferation	2	0.475059	0.0341897	IL2RA, IL2	350	2	20240	57.8286	1	0.865591	0.863618
GOTERM_BP_DIRECT	GO:0070101~positive regulation of chemokine-mediated signaling pathway	2	0.475059	0.0341897	EDN1, HIF1A	350	2	20240	57.8286	1	0.865591	0.863618
GOTERM_BP_DIRECT	GO:0020028~hemoglobin import	2	0.475059	0.0341897	CUBN, LRP2	350	2	20240	57.8286	1	0.865591	0.863618
GOTERM_BP_DIRECT	GO:0015914~phospholipid transport	4	0.950119	0.0355718	OSBPL8, ATP8B2, OSBP, PRELID3A	350	42	20240	5.50748	1	0.892006	0.889973
GOTERM_BP_DIRECT	GO:0022008~neurogenesis	6	1.42518	0.0366204	NFIX, ERBB3, ADGRG6, TACC1, CHAC1, NAV2	350	106	20240	3.27332	1	0.903912	0.901852
GOTERM_BP_DIRECT	GO:0040029~regulation of gene expression, epigenetic	4	0.950119	0.0377661	HDAC4, H3C4, H3C7, H3C6	350	43	20240	5.3794	1	0.903912	0.901852
GOTERM_BP_DIRECT	GO:0010737~protein kinase A signaling	3	0.712589	0.0378155	EDN1, EZR, TCP11	350	18	20240	9.6381	1	0.903912	0.901852
GOTERM_BP_DIRECT	GO:0032966~negative regulation of collagen biosynthetic process	3	0.712589	0.0378155	IL6, ADORA2B, PPARG	350	18	20240	9.6381	1	0.903912	0.901852
GOTERM_BP_DIRECT	GO:0031175~neuron projection development	8	1.90024	0.0379015	CD24A, IL6, EDN1, CHL1, NPY, FRY, CD44, FGFR1	350	181	20240	2.55596	1	0.903912	0.901852
GOTERM_BP_DIRECT	GO:0007166~cell surface receptor signaling pathway	9	2.13777	0.0381064	FCRLA, FZD1, CD24A, ADGRF3, EDN1, ADGRE5, ADGRA2, ADGRG6, RANBP9	350	221	20240	2.35501	1	0.903912	0.901852
GOTERM_BP_DIRECT	GO:0032922~circadian regulation of gene expression	5	1.18765	0.0389867	PPP1CB, NAMPT, MYCBP2, BHLHE41, NPAS2	350	74	20240	3.90734	1	0.904803	0.902741
GOTERM_BP_DIRECT	GO:0051965~positive regulation of synapse assembly	5	1.18765	0.0389867	ACTR3, FLRT2, ADGRE5, CLSTN3, EFNA5	350	74	20240	3.90734	1	0.904803	0.902741
GOTERM_BP_DIRECT	GO:0001701~in utero embryonic development	12	2.85036	0.0391749	CUBN, FOXC1, EDN1, SH3PXD2A, OTUD7B, HES1, TAB1, PRDM1, CMIP, VEGFA, FGFR1, RUNX1	350	347	20240	1.99984	1	0.904803	0.902741
GOTERM_BP_DIRECT	GO:0006979~response to oxidative stress	7	1.66271	0.0399986	SLC23A2, GCLC, MAP2K1, BTG1, RBPMS, JAK2, NFKB1	350	145	20240	2.79172	1	0.909415	0.907342
GOTERM_BP_DIRECT	GO:0090263~positive regulation of canonical Wnt signaling pathway	6	1.42518	0.0405258	USP8, ADGRA2, CAV1, ATP6AP2, NFKB1, SULF2	350	109	20240	3.18322	1	0.909415	0.907342
GOTERM_BP_DIRECT	GO:0032496~response to lipopolysaccharide	8	1.90024	0.0408091	RPS6KA3, AKIRIN2, IL1A, EDN1, DUSP10, TBXA2R, JAK2, CXCL5	350	184	20240	2.51429	1	0.909415	0.907342
GOTERM_BP_DIRECT	GO:0071372~cellular response to follicle-stimulating hormone stimulus	3	0.712589	0.0417923	GCLC, EDN1, EFNA5	350	19	20240	9.13083	1	0.909415	0.907342
GOTERM_BP_DIRECT	GO:1903428~positive regulation of reactive oxygen species biosynthetic process	3	0.712589	0.0417923	HDAC4, MMP8, GRIN1	350	19	20240	9.13083	1	0.909415	0.907342
GOTERM_BP_DIRECT	GO:0060391~positive regulation of SMAD protein import into nucleus	3	0.712589	0.0417923	RBPMS, PPARG, JAK2	350	19	20240	9.13083	1	0.909415	0.907342
GOTERM_BP_DIRECT	GO:0042953~lipoprotein transport	3	0.712589	0.0417923	CUBN, MSR1, PPARG	350	19	20240	9.13083	1	0.909415	0.907342
GOTERM_BP_DIRECT	GO:0043627~response to estrogen	5	1.18765	0.0440804	CD24A, CCND1, CAV1, PPARG, TBL1X	350	77	20240	3.7551	1	0.951341	0.949173
GOTERM_BP_DIRECT	GO:0060070~canonical Wnt signaling pathway	6	1.42518	0.0446746	FZD1, EDN1, WNT11, FOXD1, WNT9A, KLF4	350	112	20240	3.09796	1	0.956327	0.954148
GOTERM_BP_DIRECT	GO:0045987~positive regulation of smooth muscle contraction	3	0.712589	0.0459181	EDN1, TBXA2R, NMU	350	20	20240	8.67429	1	0.971302	0.969089
GOTERM_BP_DIRECT	GO:0000165~MAPK cascade	6	1.42518	0.0461119	MAP2K1, EDN1, CAV1, TAOK1, NFKB1, ZFP36L1	350	113	20240	3.07054	1	0.971302	0.969089
GOTERM_BP_DIRECT	GO:0072593~reactive oxygen species metabolic process	4	0.950119	0.0472143	IL22, RIPK3, SH3PXD2A, SESN2	350	47	20240	4.92158	1	0.986629	0.98438
GOTERM_BP_DIRECT	GO:0071560~cellular response to transforming growth factor beta stimulus	5	1.18765	0.0476737	ACTR3, EDN1, CAV1, ZFP36L1, RUNX1	350	79	20240	3.66004	1	0.988384	0.986131
GOTERM_BP_DIRECT	GO:0009410~response to xenobiotic stimulus	11	2.61283	0.0491298	HDAC4, FZD1, GCLC, CCND1, TBXA2R, UQCRFS1, FOSB, AK4, PPARG, ADD3, NPAS2	350	317	20240	2.00667	1	1	0.9981
GOTERM_BP_DIRECT	GO:0048511~rhythmic process	7	1.66271	0.049659	PPP1CB, NAMPT, MYCBP2, BHLHE41, PPARG, NPAS2, GRIN1	350	153	20240	2.64575	1	1	0.9981
GOTERM_BP_DIRECT	GO:0099509~regulation of presynaptic cytosolic calcium ion concentration	3	0.712589	0.0501865	NPY, NCS1, KCNH1	350	21	20240	8.26122	1	1	0.9981
GOTERM_BP_DIRECT	GO:0046013~regulation of T cell homeostatic proliferation	2	0.475059	0.0508449	IL2RA, IL2	350	3	20240	38.5524	1	1	0.9981
GOTERM_BP_DIRECT	GO:0001657~ureteric bud development	4	0.950119	0.0523328	FOXC1, VCAN, SDC4, FGFR1	350	49	20240	4.7207	1	1	0.9981
GOTERM_BP_DIRECT	GO:0043406~positive regulation of MAP kinase activity	5	1.18765	0.0533588	CD24A, EDN1, TAB1, VEGFA, FGFR1	350	82	20240	3.52613	1	1	0.9981
GOTERM_BP_DIRECT	GO:0031507~heterochromatin assembly	5	1.18765	0.0533588	H2AC13, H2AC8, H2AC7, H2AC10, H2AL1A	350	82	20240	3.52613	1	1	0.9981
GOTERM_BP_DIRECT	GO:0008360~regulation of cell shape	7	1.66271	0.0536205	EPS8, IL6, SHROOM3, BAIAP2, LIMD1, EZR, VEGFA	350	156	20240	2.59487	1	1	0.9981
GOTERM_BP_DIRECT	GO:0030336~negative regulation of cell migration	7	1.66271	0.0536205	OSBPL8, CLDN3, WNT11, PIP5KL1, NEDD9, CYP1B1, KLF4	350	156	20240	2.59487	1	1	0.9981
GOTERM_BP_DIRECT	GO:0042310~vasoconstriction	3	0.712589	0.0545913	EDN1, CAV1, BDKRB2	350	22	20240	7.88571	1	1	0.9981
GOTERM_BP_DIRECT	GO:0051016~barbed-end actin filament capping	3	0.712589	0.0545913	EPS8, NCK2, ADD3	350	22	20240	7.88571	1	1	0.9981
GOTERM_BP_DIRECT	GO:0071375~cellular response to peptide hormone stimulus	3	0.712589	0.0545913	EDN1, CAV1, ZFP36L1	350	22	20240	7.88571	1	1	0.9981
GOTERM_BP_DIRECT	GO:0008284~positive regulation of cell proliferation	18	4.27553	0.0546079	HDAC4, OSR2, AKIRIN2, EDN1, POU1F1, RARG, CSF2, TSC22D1, HIF1A, VEGFA, IL6, ERBB3, CCND1, ADORA2B, NPY, HES1, JAK2, FGFR1	350	643	20240	1.61884	1	1	0.9981
GOTERM_BP_DIRECT	GO:0006874~cellular calcium ion homeostasis	6	1.42518	0.0553097	EDN1, SV2A, CAV1, SPP1, ATP2B1, GRIN1	350	119	20240	2.91573	1	1	0.9981
GOTERM_BP_DIRECT	GO:0035556~intracellular signal transduction	14	3.32542	0.0585722	MAP3K2, EDN1, KSR1, MAST2, ARHGAP29, CDC42BPB, RPS6KA3, TAOK1, RPS6KA2, STAC2, TLK1, PLEK2, JAK2, PAG1	350	461	20240	1.75618	1	1	0.9981
GOTERM_BP_DIRECT	GO:0002063~chondrocyte development	3	0.712589	0.0591268	SMPD3, RARG, SULF2	350	23	20240	7.54286	1	1	0.9981
GOTERM_BP_DIRECT	GO:0045165~cell fate commitment	5	1.18765	0.0593956	WNT11, HES1, PPARG, WNT9A, PRDM1	350	85	20240	3.40168	1	1	0.9981
GOTERM_BP_DIRECT	GO:0006665~sphingolipid metabolic process	4	0.950119	0.0604886	SMPD3, UGCG, B4GALNT1, SGMS2	350	52	20240	4.44835	1	1	0.9981
GOTERM_BP_DIRECT	GO:0030163~protein catabolic process	6	1.42518	0.0637268	CAST, DPP7, CTSL, PREP, TPP2, MMP8	350	124	20240	2.79816	1	1	0.9981
GOTERM_BP_DIRECT	GO:0006939~smooth muscle contraction	3	0.712589	0.063787	EDN1, TBXA2R, BDKRB2	350	24	20240	7.22857	1	1	0.9981
GOTERM_BP_DIRECT	GO:0009611~response to wounding	6	1.42518	0.065492	IL6, 2310040G24RIK, NFIX, VASH1, ZFP36L1, SULF2	350	125	20240	2.77577	1	1	0.9981
GOTERM_BP_DIRECT	GO:1901491~negative regulation of lymphangiogenesis	2	0.475059	0.0672137	FOXC1, VASH1	350	4	20240	28.9143	1	1	0.9981
GOTERM_BP_DIRECT	GO:0001951~intestinal D-glucose absorption	2	0.475059	0.0672137	SLC5A1, EZR	350	4	20240	28.9143	1	1	0.9981
GOTERM_BP_DIRECT	GO:0070358~actin polymerization-dependent cell motility	2	0.475059	0.0672137	EPS8, ENAH	350	4	20240	28.9143	1	1	0.9981
GOTERM_BP_DIRECT	GO:0060675~ureteric bud morphogenesis	2	0.475059	0.0672137	WNT11, HES1	350	4	20240	28.9143	1	1	0.9981
GOTERM_BP_DIRECT	GO:0071805~potassium ion transmembrane transport	6	1.42518	0.0672844	KCND1, KCNK12, LRRC38, KCNK18, CALM2, KCNH1	350	126	20240	2.75374	1	1	0.9981
GOTERM_BP_DIRECT	GO:0071456~cellular response to hypoxia	6	1.42518	0.0672844	EDN1, AK4, PPARG, HIF1A, ZFP36L1, VEGFA	350	126	20240	2.75374	1	1	0.9981
GOTERM_BP_DIRECT	GO:2000647~negative regulation of stem cell proliferation	3	0.712589	0.0685663	RARG, WNT11, CD109	350	25	20240	6.93943	1	1	0.9981
GOTERM_BP_DIRECT	GO:0032874~positive regulation of stress-activated MAPK cascade	3	0.712589	0.0685663	IL1A, TAOK1, IGFBP6	350	25	20240	6.93943	1	1	0.9981
GOTERM_BP_DIRECT	GO:0035162~embryonic hemopoiesis	3	0.712589	0.0685663	LMO2, HIF1A, RUNX1	350	25	20240	6.93943	1	1	0.9981
GOTERM_BP_DIRECT	GO:0006335~DNA replication-dependent nucleosome assembly	3	0.712589	0.0685663	H3C8, H3C10, H4C6	350	25	20240	6.93943	1	1	0.9981
GOTERM_BP_DIRECT	GO:1903672~positive regulation of sprouting angiogenesis	3	0.712589	0.0685663	KLF4, HIF1A, VEGFA	350	25	20240	6.93943	1	1	0.9981
GOTERM_BP_DIRECT	GO:0001525~angiogenesis	10	2.3753	0.0695995	FOXC1, ADGRA2, CAV1, NINJ1, C1GALT1, CYP1B1, VASH1, HIF1A, VEGFA, FGFR1	350	294	20240	1.96696	1	1	0.9981
GOTERM_BP_DIRECT	GO:0007010~cytoskeleton organization	6	1.42518	0.0709504	ABLIM2, MAST2, RANBP9, SIRPA, ADD3, LIMD1	350	128	20240	2.71071	1	1	0.9981
GOTERM_BP_DIRECT	GO:0007405~neuroblast proliferation	4	0.950119	0.0722223	CD24A, NFIX, HIF1A, VEGFA	350	56	20240	4.13061	1	1	0.9981
GOTERM_BP_DIRECT	GO:0006357~regulation of transcription from RNA polymerase II promoter	37	8.7886	0.0733781	GCM1, FOXC1, NFIX, CEBPG, BHLHE41, PRDM1, HIF1A, NPAS2, BACH2, SALL3, HES1, TBL1X, PATZ1, RREB1, OSR2, POU1F1, FOXD1, TSC22D1, GSX1, TCF12, IRF2BP2, KLF4, LBX1, KLF3, NFKB1, VEGFA, MED13L, RUNX1, KLF7, GFI1B, H1F2, SLTM, FOSB, PPARG, MAMLD1, ATF6, KDM7A	350	1627	20240	1.31509	1	1	0.9981
GOTERM_BP_DIRECT	GO:0051412~response to corticosterone	3	0.712589	0.0734594	CCND1, FOSB, CALM2	350	26	20240	6.67253	1	1	0.9981
GOTERM_BP_DIRECT	GO:0014032~neural crest cell development	3	0.712589	0.0734594	FOXC1, EDN1, TCOF1	350	26	20240	6.67253	1	1	0.9981
GOTERM_BP_DIRECT	GO:0071398~cellular response to fatty acid	3	0.712589	0.0734594	EDN1, FFAR2, HES1	350	26	20240	6.67253	1	1	0.9981
GOTERM_BP_DIRECT	GO:0021954~central nervous system neuron development	3	0.712589	0.0734594	NPY, TAOK1, FGFR1	350	26	20240	6.67253	1	1	0.9981
GOTERM_BP_DIRECT	GO:0042474~middle ear morphogenesis	3	0.712589	0.0734594	OSR2, EDN1, FGFR1	350	26	20240	6.67253	1	1	0.9981
GOTERM_BP_DIRECT	GO:0030512~negative regulation of transforming growth factor beta receptor signaling pathway	5	1.18765	0.0748247	HSPA5, CD109, CAV1, PPARG, TSKU	350	92	20240	3.14286	1	1	0.9981
GOTERM_BP_DIRECT	GO:0048538~thymus development	4	0.950119	0.0753035	MAP2K1, RIPK3, CHASERR, HES1	350	57	20240	4.05815	1	1	0.9981
GOTERM_BP_DIRECT	GO:0030036~actin cytoskeleton organization	8	1.90024	0.0766711	EPS8, ENAH, CLDN3, ABLIM2, IQSEC2, SHROOM3, PLEK2, CDC42BPB	350	213	20240	2.17197	1	1	0.9981
GOTERM_BP_DIRECT	GO:0006883~cellular sodium ion homeostasis	3	0.712589	0.0784608	IL1A, SPP1, ATP1B2	350	27	20240	6.4254	1	1	0.9981
GOTERM_BP_DIRECT	GO:1902894~negative regulation of pri-miRNA transcription from RNA polymerase II promoter	3	0.712589	0.0784608	HDAC4, PPARG, HIF1A	350	27	20240	6.4254	1	1	0.9981
GOTERM_BP_DIRECT	GO:0044344~cellular response to fibroblast growth factor stimulus	3	0.712589	0.0784608	GCLC, CD44, ZFP36L1	350	27	20240	6.4254	1	1	0.9981
GOTERM_BP_DIRECT	GO:0030514~negative regulation of BMP signaling pathway	4	0.950119	0.0816368	FZD1, CAV1, PPARG, LRP2	350	59	20240	3.92058	1	1	0.9981
GOTERM_BP_DIRECT	GO:0060968~regulation of gene silencing	2	0.475059	0.083301	H3C8, H3C10	350	5	20240	23.1314	1	1	0.9981
GOTERM_BP_DIRECT	GO:0010893~positive regulation of steroid biosynthetic process	2	0.475059	0.083301	IL1A, ADORA2B	350	5	20240	23.1314	1	1	0.9981
GOTERM_BP_DIRECT	GO:1990441~negative regulation of transcription from RNA polymerase II promoter in response to endoplasmic reticulum stress	2	0.475059	0.083301	NCK2, TMBIM6	350	5	20240	23.1314	1	1	0.9981
GOTERM_BP_DIRECT	GO:0008582~regulation of synaptic growth at neuromuscular junction	2	0.475059	0.083301	MUSK, MYCBP2	350	5	20240	23.1314	1	1	0.9981
GOTERM_BP_DIRECT	GO:0060355~positive regulation of cell adhesion molecule production	2	0.475059	0.083301	CAV1, GLRX	350	5	20240	23.1314	1	1	0.9981
GOTERM_BP_DIRECT	GO:0002246~wound healing involved in inflammatory response	2	0.475059	0.083301	PPARG, CD44	350	5	20240	23.1314	1	1	0.9981
GOTERM_BP_DIRECT	GO:0038157~granulocyte-macrophage colony-stimulating factor signaling pathway	2	0.475059	0.083301	CSF2, JAK2	350	5	20240	23.1314	1	1	0.9981
GOTERM_BP_DIRECT	GO:0090272~negative regulation of fibroblast growth factor production	2	0.475059	0.083301	WNT11, FGFR1	350	5	20240	23.1314	1	1	0.9981
GOTERM_BP_DIRECT	GO:2001206~positive regulation of osteoclast development	2	0.475059	0.083301	GPR68, NINJ1	350	5	20240	23.1314	1	1	0.9981
GOTERM_BP_DIRECT	GO:0071322~cellular response to carbohydrate stimulus	2	0.475059	0.083301	RPS6KA2, NFKB1	350	5	20240	23.1314	1	1	0.9981
GOTERM_BP_DIRECT	GO:0031077~post-embryonic camera-type eye development	2	0.475059	0.083301	KLF4, VEGFA	350	5	20240	23.1314	1	1	0.9981
GOTERM_BP_DIRECT	GO:0032649~regulation of interferon-gamma production	2	0.475059	0.083301	RIPK3, SIRPA	350	5	20240	23.1314	1	1	0.9981
GOTERM_BP_DIRECT	GO:0002248~connective tissue replacement involved in inflammatory response wound healing	2	0.475059	0.083301	IL1A, HIF1A	350	5	20240	23.1314	1	1	0.9981
GOTERM_BP_DIRECT	GO:0033137~negative regulation of peptidyl-serine phosphorylation	3	0.712589	0.0835654	CAV1, NCK2, BDKRB2	350	28	20240	6.19592	1	1	0.9981
GOTERM_BP_DIRECT	GO:0032740~positive regulation of interleukin-17 production	3	0.712589	0.0835654	IL6, JAK2, IL2	350	28	20240	6.19592	1	1	0.9981
GOTERM_BP_DIRECT	GO:0042104~positive regulation of activated T cell proliferation	3	0.712589	0.0835654	CD24A, IL2RA, IL2	350	28	20240	6.19592	1	1	0.9981
GOTERM_BP_DIRECT	GO:0060122~inner ear receptor stereocilium organization	3	0.712589	0.0835654	SDC4, HES1, TSKU	350	28	20240	6.19592	1	1	0.9981
GOTERM_BP_DIRECT	GO:0007507~heart development	10	2.3753	0.084163	ADAM19, IL1A, FOXC1, VCAN, MAP2K1, EDN1, RPS6KA2, PPARG, LRP2, ZFP36L1	350	306	20240	1.88982	1	1	0.9981
GOTERM_BP_DIRECT	GO:0019722~calcium-mediated signaling	5	1.18765	0.0844624	CD24A, EDN1, CCRL2, CALM2, MCU	350	96	20240	3.0119	1	1	0.9981
GOTERM_BP_DIRECT	GO:0009968~negative regulation of signal transduction	4	0.950119	0.0881918	RGS18, ERBB3, CAV1, RGS7BP	350	61	20240	3.79204	1	1	0.9981
GOTERM_BP_DIRECT	GO:0030225~macrophage differentiation	3	0.712589	0.0887681	NFIX, CSF2, VEGFA	350	29	20240	5.98227	1	1	0.9981
GOTERM_BP_DIRECT	GO:0071320~cellular response to cAMP	4	0.950119	0.0915499	HSPA5, CYP1B1, EZR, ZFP36L1	350	62	20240	3.73088	1	1	0.9981
GOTERM_BP_DIRECT	GO:0014850~response to muscle activity	3	0.712589	0.0940642	METRNL, HIF1A, MIR680-3	350	30	20240	5.78286	1	1	0.9981
GOTERM_BP_DIRECT	GO:0046716~muscle cell cellular homeostasis	3	0.712589	0.0940642	IL6, CAV1, HIF1A	350	30	20240	5.78286	1	1	0.9981
GOTERM_BP_DIRECT	GO:0010595~positive regulation of endothelial cell migration	4	0.950119	0.0949604	ADGRA2, ADORA2B, HIF1A, VEGFA	350	63	20240	3.67166	1	1	0.9981
GOTERM_BP_DIRECT	GO:0035166~post-embryonic hemopoiesis	2	0.475059	0.0991116	JAK2, KLF4	350	6	20240	19.2762	1	1	0.9981
GOTERM_BP_DIRECT	GO:1904798~positive regulation of core promoter binding	2	0.475059	0.0991116	FOXC1, KLF4	350	6	20240	19.2762	1	1	0.9981
GOTERM_BP_DIRECT	GO:0070665~positive regulation of leukocyte proliferation	2	0.475059	0.0991116	CSF2, JAK2	350	6	20240	19.2762	1	1	0.9981
GOTERM_BP_DIRECT	GO:0032911~negative regulation of transforming growth factor beta1 production	2	0.475059	0.0991116	FURIN, TSKU	350	6	20240	19.2762	1	1	0.9981
GOTERM_BP_DIRECT	GO:0061419~positive regulation of transcription from RNA polymerase II promoter in response to hypoxia	2	0.475059	0.0991116	HIF1A, VEGFA	350	6	20240	19.2762	1	1	0.9981
GOTERM_BP_DIRECT	GO:0001821~histamine secretion	2	0.475059	0.0991116	EDN1, CSF2	350	6	20240	19.2762	1	1	0.9981
GOTERM_BP_DIRECT	GO:0003056~regulation of vascular smooth muscle contraction	2	0.475059	0.0991116	MAP2K1, ATP2B1	350	6	20240	19.2762	1	1	0.9981
GOTERM_BP_DIRECT	GO:0010193~response to ozone	2	0.475059	0.0991116	IL1A, EDN1	350	6	20240	19.2762	1	1	0.9981
GOTERM_BP_DIRECT	GO:0010891~negative regulation of sequestering of triglyceride	2	0.475059	0.0991116	OSBPL8, PPARG	350	6	20240	19.2762	1	1	0.9981
GOTERM_BP_DIRECT	GO:0051259~protein oligomerization	3	0.712589	0.0994488	STING1, MCU, BOK	350	31	20240	5.59631	1	1	0.9981
GOTERM_BP_DIRECT	GO:0019933~cAMP-mediated signaling	3	0.712589	0.0994488	KSR1, ADGRG6, PDE7B	350	31	20240	5.59631	1	1	0.9981
GOTERM_BP_DIRECT	GO:0070536~protein K63-linked deubiquitination	3	0.712589	0.0994488	USP8, STAMBPL1, OTUD7B	350	31	20240	5.59631	1	1	0.9981
GOTERM_BP_DIRECT	GO:0035987~endodermal cell differentiation	3	0.712589	0.0994488	MAP2K1, ITGB5, MMP8	350	31	20240	5.59631	1	1	0.9981
GOTERM_BP_DIRECT	GO:0050768~negative regulation of neurogenesis	3	0.712589	0.0994488	CD24A, HES1, TRIM11	350	31	20240	5.59631	1	1	0.9981
GOTERM_BP_DIRECT	GO:0008584~male gonad development	6	1.42518	0.0995858	CTSL, CYP1B1, LRP2, PATZ1, MAMLD1, BOK	350	142	20240	2.44346	1	1	0.9981
GOTERM_BP_DIRECT	GO:0071277~cellular response to calcium ion	5	1.18765	0.0999897	EDN1, CPNE5, HSPA5, FOSB, KCNH1	350	102	20240	2.83473	1	1	0.9981
GOTERM_BP_DIRECT	GO:0001843~neural tube closure	5	1.18765	0.0999897	ENAH, RARG, SDC4, SHROOM3, LRP2	350	102	20240	2.83473	1	1	0.9981

## Sheet: C3_1
Category	Term	Count	%	PValue	Genes	List Total	Pop Hits	Pop Total	Fold Enrichment	Bonferroni	Benjamini	FDR
GOTERM_BP_DIRECT	GO:0045944~positive regulation of transcription from RNA polymerase II promoter	24	12.1212	0.00014344	CIITA, JUN, PARP1, MICAL2, IGF1, AHR, NFKB1, ACVR2A, VEGFA, SGSM1, NPAS4, ZEB2, BMP2, GBX2, IFNG, ZMIZ1, TBL1XR1, CCL3, ZFP395, ALX4, EP300, PPARG, RREB1, ZFP462	161	1257	20240	2.40027	0.214269	0.241123	0.24098
GOTERM_BP_DIRECT	GO:0045892~negative regulation of transcription, DNA-templated	16	8.08081	0.000328778	USP47, CIITA, JUN, TLE1, PARP1, AHR, NFKB1, ERN2, BMP2, LBH, IFNG, BCL6, TBL1XR1, ID3, PPARG, RREB1	161	679	20240	2.96234	0.424644	0.276338	0.276173
GOTERM_BP_DIRECT	GO:0000122~negative regulation of transcription from RNA polymerase II promoter	20	10.101	0.000519984	CIITA, JUN, TLE1, PARP1, ZBTB10, IRF2BP2, AHR, NFKB1, VEGFA, ZEB2, BMP2, IFNG, BCL6, TBL1XR1, RLIM, EP300, ID3, PPARG, ZFP366, RREB1	161	1031	20240	2.43869	0.582855	0.291364	0.291191
GOTERM_BP_DIRECT	GO:0010628~positive regulation of gene expression	14	7.07071	0.00117895	GSN, TLE1, HFE, IGF1, VASH1, CLU, NFKB1, VEGFA, BMP2, IFNG, CCL3, EP300, ID3, PPARG	161	612	20240	2.87582	0.862343	0.495455	0.495161
GOTERM_BP_DIRECT	GO:0007623~circadian rhythm	6	3.0303	0.00148295	PROKR1, JUN, PROK2, EP300, ID3, IGF1	161	105	20240	7.18367	0.917477	0.498566	0.49827
GOTERM_BP_DIRECT	GO:0045669~positive regulation of osteoblast differentiation	5	2.52525	0.00356758	BMP2, CCN4, IGF1, ACVR2A, VEGFA	161	79	20240	7.9566	0.997541	0.680981	0.680576
GOTERM_BP_DIRECT	GO:0001569~branching involved in blood vessel morphogenesis	4	2.0202	0.00414666	GBX2, PLXND1, AHR, VEGFA	161	41	20240	12.2648	0.999074	0.680981	0.680576
GOTERM_BP_DIRECT	GO:0010634~positive regulation of epithelial cell migration	4	2.0202	0.00444001	JUN, IFNG, RREB1, RTN4	161	42	20240	11.9728	0.999436	0.680981	0.680576
GOTERM_BP_DIRECT	GO:0060976~coronary vasculature development	4	2.0202	0.00474563	PROKR1, PLXND1, PROK2, MYH10	161	43	20240	11.6944	0.999663	0.680981	0.680576
GOTERM_BP_DIRECT	GO:0048661~positive regulation of smooth muscle cell proliferation	5	2.52525	0.00483235	JUN, CCN4, IGF1, VEGFA, TGM2	161	86	20240	7.30897	0.999709	0.680981	0.680576
GOTERM_BP_DIRECT	GO:0042127~regulation of cell proliferation	7	3.53535	0.00673062	JUN, BCL6, FANCL, CTNNA1, IGF1, CLU, BEX6	161	211	20240	4.17062	0.999988	0.680981	0.680576
GOTERM_BP_DIRECT	GO:1904862~inhibitory synapse assembly	3	1.51515	0.00692945	NPAS4, CLSTN3, FGF13	161	16	20240	23.5714	0.999992	0.680981	0.680576
GOTERM_BP_DIRECT	GO:0010862~positive regulation of pathway-restricted SMAD protein phosphorylation	4	2.0202	0.00723997	BMP2, HFE, PPARG, ACVR2A	161	50	20240	10.0571	0.999995	0.680981	0.680576
GOTERM_BP_DIRECT	GO:0001974~blood vessel remodeling	4	2.0202	0.00764847	IGF1, AHR, VEGFA, TGM2	161	51	20240	9.85994	0.999998	0.680981	0.680576
GOTERM_BP_DIRECT	GO:0048143~astrocyte activation	3	1.51515	0.00781286	BACE2, ZEB2, IFNG	161	17	20240	22.1849	0.999998	0.680981	0.680576
GOTERM_BP_DIRECT	GO:0008360~regulation of cell shape	6	3.0303	0.00804152	EPS8, PLXND1, CCL3, S100B, MYH10, VEGFA	161	156	20240	4.83516	0.999999	0.680981	0.680576
GOTERM_BP_DIRECT	GO:0061051~positive regulation of cell growth involved in cardiac muscle cell development	3	1.51515	0.00874415	CCN4, EP300, IGF1	161	18	20240	20.9524	1	0.680981	0.680576
GOTERM_BP_DIRECT	GO:0001525~angiogenesis	8	4.0404	0.00900389	JUN, PLXND1, PROK2, VASH1, THY1, WASF2, PIK3CG, VEGFA	161	294	20240	3.4208	1	0.680981	0.680576
GOTERM_BP_DIRECT	GO:0007399~nervous system development	10	5.05051	0.00905073	NPAS4, MYLIP, SERPINE2, ACTL6A, PPT1, NRG2, IGF1, FGF13, RTN4, VEGFA	161	445	20240	2.82504	1	0.680981	0.680576
GOTERM_BP_DIRECT	GO:0006357~regulation of transcription from RNA polymerase II promoter	23	11.6162	0.0092239	ZFP710, JUN, TLE1, ACTL6A, ZBTB10, IRF2BP2, AHR, NFKB1, VEGFA, NPAS4, ZEB2, ERFL, GBX2, BCL6, ZMIZ1, TBL1XR1, ZFP395, ALX4, NKX1-1, EP300, PPARG, ZFP366, RREB1	161	1627	20240	1.77715	1	0.680981	0.680576
GOTERM_BP_DIRECT	GO:1901216~positive regulation of neuron death	4	2.0202	0.00941709	PARP1, IFNG, FCGR2B, CLU	161	55	20240	9.14286	1	0.680981	0.680576
GOTERM_BP_DIRECT	GO:0060391~positive regulation of SMAD protein import into nucleus	3	1.51515	0.00972252	BMP2, PARP1, PPARG	161	19	20240	19.8496	1	0.680981	0.680576
GOTERM_BP_DIRECT	GO:1902430~negative regulation of beta-amyloid formation	3	1.51515	0.00972252	IGF1, CLU, RTN4	161	19	20240	19.8496	1	0.680981	0.680576
GOTERM_BP_DIRECT	GO:0035994~response to muscle stretch	3	1.51515	0.00972252	JUN, GSN, NFKB1	161	19	20240	19.8496	1	0.680981	0.680576
GOTERM_BP_DIRECT	GO:0007229~integrin-mediated signaling pathway	5	2.52525	0.010342	ADAMTS14, ITGA11, CTNNA1, MADCAM1, THY1	161	107	20240	5.8745	1	0.695395	0.694981
GOTERM_BP_DIRECT	GO:0030224~monocyte differentiation	3	1.51515	0.0118173	JUN, PPARG, VEGFA	161	21	20240	17.9592	1	0.743189	0.742747
GOTERM_BP_DIRECT	GO:0031648~protein destabilization	4	2.0202	0.011937	MYLIP, BMP2, GSN, EP300	161	60	20240	8.38095	1	0.743189	0.742747
GOTERM_BP_DIRECT	GO:0071404~cellular response to low-density lipoprotein particle stimulus	3	1.51515	0.014091	MYLIP, PPARG, SOCS5	161	23	20240	16.3975	1	0.819543	0.819056
GOTERM_BP_DIRECT	GO:0045893~positive regulation of transcription, DNA-templated	13	6.56566	0.0141385	CIITA, JUN, ACTL6A, IGF1, AHR, NFKB1, NPAS4, BMP2, LBH, IFNG, TBL1XR1, EP300, PPARG	161	736	20240	2.2205	1	0.819543	0.819056
GOTERM_BP_DIRECT	GO:0043065~positive regulation of apoptotic process	9	4.54545	0.0148095	JUN, BMP2, BCL6, IFNG, ID3, PPARG, S100B, CLU, TGM2	161	402	20240	2.8145	1	0.829827	0.829333
GOTERM_BP_DIRECT	GO:0048260~positive regulation of receptor-mediated endocytosis	3	1.51515	0.0165376	HFE, PPT1, CLU	161	25	20240	15.0857	1	0.831876	0.831381
GOTERM_BP_DIRECT	GO:0002021~response to dietary excess	3	1.51515	0.0165376	CLIC5, TBL1XR1, PPARG	161	25	20240	15.0857	1	0.831876	0.831381
GOTERM_BP_DIRECT	GO:0040008~regulation of growth	4	2.0202	0.0167021	IFNG, ACTL6A, VEGFA, SOCS5	161	68	20240	7.39496	1	0.831876	0.831381
GOTERM_BP_DIRECT	GO:0006915~apoptotic process	12	6.06061	0.0169538	ERN2, JUN, GSN, PARP1, IFNG, TNFSF15, NEK6, CTNNA1, EP300, NFKB1, ZSWIM2, VEGFA	161	666	20240	2.26512	1	0.831876	0.831381
GOTERM_BP_DIRECT	GO:0009611~response to wounding	5	2.52525	0.0174271	SERPINE2, OCM, ID3, VASH1, MIRT1	161	125	20240	5.02857	1	0.831876	0.831381
GOTERM_BP_DIRECT	GO:0043066~negative regulation of apoptotic process	12	6.06061	0.0178153	USP47, PROKR1, JUN, CD59B, BCL6, CTNNA1, PPT1, PROK2, IGF1, CLU, NFKB1, VEGFA	161	671	20240	2.24824	1	0.831876	0.831381
GOTERM_BP_DIRECT	GO:0030334~regulation of cell migration	5	2.52525	0.018362	PLXND1, SPATA13, THY1, BEX6, RTN4	161	127	20240	4.94938	1	0.834232	0.833736
GOTERM_BP_DIRECT	GO:0043154~negative regulation of cysteine-type endopeptidase activity involved in apoptotic process	4	2.0202	0.0201465	USP47, EP300, IGF1, VEGFA	161	73	20240	6.88845	1	0.841558	0.841058
GOTERM_BP_DIRECT	GO:0071407~cellular response to organic cyclic compound	4	2.0202	0.0208787	BMP2, CCL3, PPARG, NFKB1	161	74	20240	6.79537	1	0.841558	0.841058
GOTERM_BP_DIRECT	GO:0007612~learning	4	2.0202	0.0216255	NPAS4, JUN, FGF13, SLC8A2	161	75	20240	6.70476	1	0.841558	0.841058
GOTERM_BP_DIRECT	GO:0006355~regulation of transcription, DNA-templated	18	9.09091	0.0217793	CIITA, JUN, TLE1, ACTL6A, AHR, NFKB1, NPAS4, ERN2, ZEB2, BMP2, LBH, GBX2, IFNG, ALX4, NKX1-1, EP300, PPARG, RREB1	161	1260	20240	1.79592	1	0.841558	0.841058
GOTERM_BP_DIRECT	GO:0030308~negative regulation of cell growth	5	2.52525	0.0218769	SERPINE2, BCL6, PPT1, PPARG, RTN4	161	134	20240	4.69083	1	0.841558	0.841058
GOTERM_BP_DIRECT	GO:1902895~positive regulation of pri-miRNA transcription from RNA polymerase II promoter	4	2.0202	0.0223867	JUN, BMP2, PPARG, NFKB1	161	76	20240	6.61654	1	0.841558	0.841058
GOTERM_BP_DIRECT	GO:0043627~response to estrogen	4	2.0202	0.0231624	CTNNA1, EP300, PPARG, ZFP366	161	77	20240	6.53061	1	0.841558	0.841058
GOTERM_BP_DIRECT	GO:0002434~immune complex clearance	2	1.0101	0.0235296	FCGR2B, CLU	161	3	20240	83.8095	1	0.841558	0.841058
GOTERM_BP_DIRECT	GO:0051960~regulation of nervous system development	2	1.0101	0.0235296	GBX2, RTN4	161	3	20240	83.8095	1	0.841558	0.841058
GOTERM_BP_DIRECT	GO:0070571~negative regulation of neuron projection regeneration	2	1.0101	0.0235296	THY1, RTN4	161	3	20240	83.8095	1	0.841558	0.841058
GOTERM_BP_DIRECT	GO:0007596~blood coagulation	4	2.0202	0.0247573	SERPINE2, ENPP4, GP6, HABP2	161	79	20240	6.36528	1	0.86702	0.866504
GOTERM_BP_DIRECT	GO:0006897~endocytosis	6	3.0303	0.0253658	FCHSD2, FCHO1, SIGLEC1, PLA2R1, WASF2, PIK3CG	161	209	20240	3.60902	1	0.870203	0.869686
GOTERM_BP_DIRECT	GO:0001774~microglial cell activation	3	1.51515	0.0263771	JUN, IFNG, CLU	161	32	20240	11.7857	1	0.870495	0.869977
GOTERM_BP_DIRECT	GO:0007611~learning or memory	4	2.0202	0.02641	EP300, FGF13, S100B, SLC8A2	161	81	20240	6.20811	1	0.870495	0.869977
GOTERM_BP_DIRECT	GO:0030036~actin cytoskeleton organization	6	3.0303	0.0272731	EPS8, SPTBN5, GSN, BCL6, MYH10, WASF2	161	213	20240	3.54125	1	0.881654	0.881129
GOTERM_BP_DIRECT	GO:0043388~positive regulation of DNA binding	3	1.51515	0.03116	EP300, PPARG, IGF1	161	35	20240	10.7755	1	0.951998	0.951431
GOTERM_BP_DIRECT	GO:0001935~endothelial cell proliferation	3	1.51515	0.03116	ZEB2, PROK2, VEGFA	161	35	20240	10.7755	1	0.951998	0.951431
GOTERM_BP_DIRECT	GO:1902336~positive regulation of retinal ganglion cell axon guidance	2	1.0101	0.0312499	OCM, VEGFA	161	4	20240	62.8571	1	0.951998	0.951431
GOTERM_BP_DIRECT	GO:0001819~positive regulation of cytokine production	4	2.0202	0.0317144	IFNG, TNFSF15, PELI1, PLA2R1	161	87	20240	5.77997	1	0.951998	0.951431
GOTERM_BP_DIRECT	GO:0048511~rhythmic process	5	2.52525	0.0335321	PROK2, EP300, ID3, PPARG, AHR	161	153	20240	4.10831	1	0.973741	0.973162
GOTERM_BP_DIRECT	GO:0010977~negative regulation of neuron projection development	4	2.0202	0.0335973	MYLIP, INPP5J, LRIG2, RTN4	161	89	20240	5.65008	1	0.973741	0.973162
GOTERM_BP_DIRECT	GO:0045765~regulation of angiogenesis	3	1.51515	0.0362562	PLXND1, VASH1, PIK3CG	161	38	20240	9.92481	1	1	1
GOTERM_BP_DIRECT	GO:0043085~positive regulation of catalytic activity	3	1.51515	0.0380216	WNT9B, AZIN2, PIK3CG	161	39	20240	9.67033	1	1	1
GOTERM_BP_DIRECT	GO:0010629~negative regulation of gene expression	8	4.0404	0.0382694	BMP2, IFNG, CCL3, ID3, PPARG, IGF1, NFKB1, VEGFA	161	396	20240	2.53968	1	1	1
GOTERM_BP_DIRECT	GO:0032092~positive regulation of protein binding	4	2.0202	0.0385531	BMP2, PLXND1, HFE, EP300	161	94	20240	5.34954	1	1	1
GOTERM_BP_DIRECT	GO:0010560~positive regulation of glycoprotein biosynthetic process	2	1.0101	0.0389095	EP300, IGF1	161	5	20240	50.2857	1	1	1
GOTERM_BP_DIRECT	GO:0043542~endothelial cell migration	3	1.51515	0.0398193	ZEB2, PLXND1, VEGFA	161	40	20240	9.42857	1	1	1
GOTERM_BP_DIRECT	GO:0009410~response to xenobiotic stimulus	7	3.53535	0.0404437	USP47, JUN, IFNG, CCL3, EP300, PPARG, AHR	161	317	20240	2.77603	1	1	1
GOTERM_BP_DIRECT	GO:0007179~transforming growth factor beta receptor signaling pathway	4	2.0202	0.0427708	JUN, BMP2, PARP1, ZMIZ1	161	98	20240	5.1312	1	1	1
GOTERM_BP_DIRECT	GO:0030177~positive regulation of Wnt signaling pathway	3	1.51515	0.0435091	ZEB2, BMP2, CCN4	161	42	20240	8.97959	1	1	1
GOTERM_BP_DIRECT	GO:0008104~protein localization	5	2.52525	0.0444998	CLIC5, FRMD6, BCL6, CTNNA1, SCYL1	161	168	20240	3.7415	1	1	1
GOTERM_BP_DIRECT	GO:0006954~inflammatory response	8	4.0404	0.044713	CIITA, BMP2, BCL6, CCL3, PPARG, NFKB1, PIK3CG, SCYL1	161	410	20240	2.45296	1	1	1
GOTERM_BP_DIRECT	GO:1904646~cellular response to beta-amyloid	3	1.51515	0.0454	PARP1, IGF1, FCGR2B	161	43	20240	8.77076	1	1	1
GOTERM_BP_DIRECT	GO:0045629~negative regulation of T-helper 2 cell differentiation	2	1.0101	0.0465089	BCL6, SOCS5	161	6	20240	41.9048	1	1	1
GOTERM_BP_DIRECT	GO:0010742~macrophage derived foam cell differentiation	2	1.0101	0.0465089	EP300, PPARG	161	6	20240	41.9048	1	1	1
GOTERM_BP_DIRECT	GO:0038065~collagen-activated signaling pathway	2	1.0101	0.0465089	ITGA11, GP6	161	6	20240	41.9048	1	1	1
GOTERM_BP_DIRECT	GO:0097490~sympathetic neuron projection extension	2	1.0101	0.0465089	CLSTN3, S100B	161	6	20240	41.9048	1	1	1
GOTERM_BP_DIRECT	GO:0001649~osteoblast differentiation	4	2.0202	0.0530649	BMP2, CCL3, CCN4, IGF1	161	107	20240	4.6996	1	1	1
GOTERM_BP_DIRECT	GO:0050769~positive regulation of neurogenesis	3	1.51515	0.0532566	BMP2, IFNG, TGM2	161	47	20240	8.02432	1	1	1
GOTERM_BP_DIRECT	GO:0048015~phosphatidylinositol-mediated signaling	3	1.51515	0.0532566	GSN, IGF1, PIK3CG	161	47	20240	8.02432	1	1	1
GOTERM_BP_DIRECT	GO:0048662~negative regulation of smooth muscle cell proliferation	3	1.51515	0.0532566	BMP2, IFNG, PPARG	161	47	20240	8.02432	1	1	1
GOTERM_BP_DIRECT	GO:0007155~cell adhesion	10	5.05051	0.0539995	ADGRE5, CLSTN3, ITGA11, CTNNA1, CCN4, DPT, MADCAM1, SIGLEC1, THY1, MYH10	161	611	20240	2.05752	1	1	1
GOTERM_BP_DIRECT	GO:1902531~regulation of intracellular signal transduction	2	1.0101	0.0540486	CASTOR2, LEMD2	161	7	20240	35.9184	1	1	1
GOTERM_BP_DIRECT	GO:0051045~negative regulation of membrane protein ectodomain proteolysis	2	1.0101	0.0540486	LRIG2, PTPN3	161	7	20240	35.9184	1	1	1
GOTERM_BP_DIRECT	GO:0071902~positive regulation of protein serine/threonine kinase activity	3	1.51515	0.0552911	IFNG, IGF1, SLC8A2	161	48	20240	7.85714	1	1	1
GOTERM_BP_DIRECT	GO:0090263~positive regulation of canonical Wnt signaling pathway	4	2.0202	0.0555004	USP47, ZEB2, TBL1XR1, NFKB1	161	109	20240	4.61337	1	1	1
GOTERM_BP_DIRECT	GO:0008285~negative regulation of cell proliferation	8	4.0404	0.0567449	JUN, BMP2, SERPINE2, BCL6, IFNG, DPT, PPARG, IGF1	161	433	20240	2.32267	1	1	1
GOTERM_BP_DIRECT	GO:0071219~cellular response to molecule of bacterial origin	2	1.0101	0.0615291	AHR, FCGR2B	161	8	20240	31.4286	1	1	1
GOTERM_BP_DIRECT	GO:0033601~positive regulation of mammary gland epithelial cell proliferation	2	1.0101	0.0615291	RREB1, RTN4	161	8	20240	31.4286	1	1	1
GOTERM_BP_DIRECT	GO:0045428~regulation of nitric oxide biosynthetic process	2	1.0101	0.0615291	IGF1, ACVR2A	161	8	20240	31.4286	1	1	1
GOTERM_BP_DIRECT	GO:1901522~positive regulation of transcription from RNA polymerase II promoter involved in cellular response to chemical stimulus	2	1.0101	0.0615291	JUN, BMP2	161	8	20240	31.4286	1	1	1
GOTERM_BP_DIRECT	GO:0045666~positive regulation of neuron differentiation	4	2.0202	0.0631204	BMP2, BCL6, IFNG, S100B	161	115	20240	4.37267	1	1	1
GOTERM_BP_DIRECT	GO:0030968~endoplasmic reticulum unfolded protein response	3	1.51515	0.063694	HERPUD2, ERN2, IFNG	161	52	20240	7.25275	1	1	1
GOTERM_BP_DIRECT	GO:0043547~positive regulation of GTPase activity	5	2.52525	0.0663196	DOCK6, CCL3, THY1, RASGRP2, TGM2	161	192	20240	3.27381	1	1	1
GOTERM_BP_DIRECT	GO:0030509~BMP signaling pathway	4	2.0202	0.0671029	BMP2, HFE, PPARG, ACVR2A	161	118	20240	4.2615	1	1	1
GOTERM_BP_DIRECT	GO:0060426~lung vasculature development	2	1.0101	0.0689508	IGF1, VEGFA	161	9	20240	27.9365	1	1	1
GOTERM_BP_DIRECT	GO:1900222~negative regulation of beta-amyloid clearance	2	1.0101	0.0689508	LRPAP1, IFNG	161	9	20240	27.9365	1	1	1
GOTERM_BP_DIRECT	GO:0043524~negative regulation of neuron apoptotic process	5	2.52525	0.0702084	JUN, PLXND1, PPT1, CLU, VEGFA	161	196	20240	3.207	1	1	1
GOTERM_BP_DIRECT	GO:0045600~positive regulation of fat cell differentiation	3	1.51515	0.0702593	BMP2, PPARG, IGF1	161	55	20240	6.85714	1	1	1
GOTERM_BP_DIRECT	GO:0007613~memory	4	2.0202	0.0711977	IGF1, FGF13, S100B, SLC8A2	161	121	20240	4.15584	1	1	1
GOTERM_BP_DIRECT	GO:0031334~positive regulation of protein complex assembly	3	1.51515	0.0724951	IFNG, CLU, VEGFA	161	56	20240	6.73469	1	1	1
GOTERM_BP_DIRECT	GO:0050974~detection of mechanical stimulus involved in sensory perception	2	1.0101	0.0763141	SERPINE2, IGF1	161	10	20240	25.1429	1	1	1
GOTERM_BP_DIRECT	GO:0035630~bone mineralization involved in bone maturation	2	1.0101	0.0763141	BMP2, IGF1	161	10	20240	25.1429	1	1	1
GOTERM_BP_DIRECT	GO:0021930~cerebellar granule cell precursor proliferation	2	1.0101	0.0763141	GBX2, IGF1	161	10	20240	25.1429	1	1	1
GOTERM_BP_DIRECT	GO:0001541~ovarian follicle development	3	1.51515	0.0770347	CTNNA1, AHR, VEGFA	161	58	20240	6.50246	1	1	1
GOTERM_BP_DIRECT	GO:0045599~negative regulation of fat cell differentiation	3	1.51515	0.0770347	BMP2, CCN4, VEGFA	161	58	20240	6.50246	1	1	1
GOTERM_BP_DIRECT	GO:0003151~outflow tract morphogenesis	3	1.51515	0.0793374	JUN, PLXND1, VEGFA	161	59	20240	6.39225	1	1	1
GOTERM_BP_DIRECT	GO:0051091~positive regulation of sequence-specific DNA binding transcription factor activity	4	2.0202	0.0826484	BMP2, EP300, PPARG, FCGR2B	161	129	20240	3.89812	1	1	1
GOTERM_BP_DIRECT	GO:2000601~positive regulation of Arp2/3 complex-mediated actin nucleation	2	1.0101	0.0836196	FCHSD2, WASF2	161	11	20240	22.8571	1	1	1
GOTERM_BP_DIRECT	GO:0051561~positive regulation of mitochondrial calcium ion concentration	2	1.0101	0.0836196	MCUR1, TGM2	161	11	20240	22.8571	1	1	1
GOTERM_BP_DIRECT	GO:0051272~positive regulation of cellular component movement	2	1.0101	0.0836196	BCL6, VEGFA	161	11	20240	22.8571	1	1	1
GOTERM_BP_DIRECT	GO:0043517~positive regulation of DNA damage response, signal transduction by p53 class mediator	2	1.0101	0.0836196	SPRED2, PLA2R1	161	11	20240	22.8571	1	1	1
GOTERM_BP_DIRECT	GO:0034644~cellular response to UV	3	1.51515	0.0840066	USP47, PARP1, EP300	161	61	20240	6.18267	1	1	1
GOTERM_BP_DIRECT	GO:0050714~positive regulation of protein secretion	3	1.51515	0.0863721	EP300, IGF1, MYH10	161	62	20240	6.08295	1	1	1
GOTERM_BP_DIRECT	GO:0098609~cell-cell adhesion	5	2.52525	0.0868114	ITGA11, CTNNA1, FNDC3A, THY1, VEGFA	161	211	20240	2.97901	1	1	1
GOTERM_BP_DIRECT	GO:0010468~regulation of gene expression	8	4.0404	0.0900262	ERN2, LBH, TBL1XR1, PPARG, IGF1, AHR, ZFP462, SLC8A2	161	484	20240	2.07792	1	1	1
GOTERM_BP_DIRECT	GO:0043922~negative regulation by host of viral transcription	2	1.0101	0.0908676	JUN, CCL3	161	12	20240	20.9524	1	1	1
GOTERM_BP_DIRECT	GO:2000272~negative regulation of receptor activity	2	1.0101	0.0908676	HFE, PPARG	161	12	20240	20.9524	1	1	1
GOTERM_BP_DIRECT	GO:2000273~positive regulation of receptor activity	2	1.0101	0.0908676	IFNG, HFE	161	12	20240	20.9524	1	1	1
GOTERM_BP_DIRECT	GO:0035022~positive regulation of Rac protein signal transduction	2	1.0101	0.0908676	RTN4, PIK3CG	161	12	20240	20.9524	1	1	1
GOTERM_BP_DIRECT	GO:0045348~positive regulation of MHC class II biosynthetic process	2	1.0101	0.0908676	CIITA, IFNG	161	12	20240	20.9524	1	1	1
GOTERM_BP_DIRECT	GO:0050728~negative regulation of inflammatory response	4	2.0202	0.0916366	PPARG, AHR, NFKB1, SOCS5	161	135	20240	3.72487	1	1	1
GOTERM_BP_DIRECT	GO:0006935~chemotaxis	4	2.0202	0.0931875	CCL3, PROK2, PIK3CG, EAR10	161	136	20240	3.69748	1	1	1
GOTERM_BP_DIRECT	GO:0007507~heart development	6	3.0303	0.0959272	BMP2, EP300, MICAL2, ID3, PPARG, MYH10	161	306	20240	2.46499	1	1	1
GOTERM_BP_DIRECT	GO:0051897~positive regulation of protein kinase B signaling	4	2.0202	0.0978979	IGF1, RTN4, PIK3CG, VEGFA	161	139	20240	3.61768	1	1	1
GOTERM_BP_DIRECT	GO:0030042~actin filament depolymerization	2	1.0101	0.0980587	GSN, MICAL2	161	13	20240	19.3407	1	1	1
GOTERM_BP_DIRECT	GO:0042475~odontogenesis of dentin-containing tooth	3	1.51515	0.0984896	BMP2, CTNNA1, ACVR2A	161	67	20240	5.629	1	1	1

## Sheet: C3_2
Category	Term	Count	%	PValue	Genes	List Total	Pop Hits	Pop Total	Fold Enrichment	Bonferroni	Benjamini	FDR
GOTERM_BP_DIRECT	GO:0007275~multicellular organism development	19	12.3377	0.000101878	MEF2C, EYA1, SERPINE2, FZD5, UTP3, HIF3A, WNT16, DACH2, DKK4, FXR1, DAB2, ADGRG1, BMP2, FLRT2, RFX6, CHL1, GPR161, ALX3, EDIL3	123	1098	20240	2.84745	0.107112	0.113289	0.113289
GOTERM_BP_DIRECT	GO:0008285~negative regulation of cell proliferation	11	7.14286	0.000295908	BTG3, IL6, BMP2, ADGRG1, BTG1, B4GALT1, SERPINE2, FZD5, ITGA1, P3H2, TLR2	123	433	20240	4.18033	0.280428	0.164525	0.164525
GOTERM_BP_DIRECT	GO:0016055~Wnt signaling pathway	7	4.54545	0.00322982	DKK4, DAB2, BMP2, TLE1, FZD5, WNT16, CXXC4	123	238	20240	4.83979	0.972604	1	1
GOTERM_BP_DIRECT	GO:0006629~lipid metabolic process	12	7.79221	0.00451554	B4GALT1, HPGD, LPCAT4, GSTA3, PLCL1, CYP2R1, BCKDHB, SLC27A6, SGMS2, AOAH, CYP7B1, HACD4	123	727	20240	2.71614	0.993478	1	1
GOTERM_BP_DIRECT	GO:0071805~potassium ion transmembrane transport	5	3.24675	0.00714941	KCNJ8, CALM3, KCNK18, TMEM38B, SLC24A5	123	126	20240	6.52987	0.999657	1	1
GOTERM_BP_DIRECT	GO:0007165~signal transduction	17	11.039	0.00945716	FZD5, DAPK1, HTR1F, PDE1A, PLCL1, ADRA1B, ARHGAP32, GABRR1, ADGRG1, GPR153, BANK1, GPR161, GPR101, CLEC1B, ADGRL2, TLR2, ADGRL3	123	1392	20240	2.00963	0.999974	1	1
GOTERM_BP_DIRECT	GO:0007166~cell surface receptor signaling pathway	6	3.8961	0.0109672	ADGRG1, FZD5, GFRA1, CLEC1B, ADGRL2, ADGRL3	123	221	20240	4.4675	0.999995	1	1
GOTERM_BP_DIRECT	GO:0045669~positive regulation of osteoblast differentiation	4	2.5974	0.0121166	IL6, MEF2C, BMP2, ACVR2A	123	79	20240	8.33179	0.999999	1	1
GOTERM_BP_DIRECT	GO:0045165~cell fate commitment	4	2.5974	0.0147459	MEF2C, BMP2, EYA1, WNT16	123	85	20240	7.74366	1	1	1
GOTERM_BP_DIRECT	GO:0050900~leukocyte migration	3	1.94805	0.0149499	B4GALT1, PODXL, TLR2	123	31	20240	15.9245	1	1	1
GOTERM_BP_DIRECT	GO:0050673~epithelial cell proliferation	4	2.5974	0.0166642	B4GALT1, EYA1, ESRP1, CYP7B1	123	89	20240	7.39563	1	1	1
GOTERM_BP_DIRECT	GO:0051966~regulation of synaptic transmission, glutamatergic	3	1.94805	0.0168433	FXR1, MEF2C, SERPINE2	123	33	20240	14.9593	1	1	1
GOTERM_BP_DIRECT	GO:0050679~positive regulation of epithelial cell proliferation	4	2.5974	0.0187158	IL6, EYA1, ESRP1, CYP7B1	123	93	20240	7.07754	1	1	1
GOTERM_BP_DIRECT	GO:0002834~regulation of response to tumor cell	2	1.2987	0.0238953	DAPK1, CALM3	123	4	20240	82.2764	1	1	1
GOTERM_BP_DIRECT	GO:1904094~positive regulation of autophagic cell death	2	1.2987	0.0238953	DAPK1, CALM3	123	4	20240	82.2764	1	1	1
GOTERM_BP_DIRECT	GO:0030177~positive regulation of Wnt signaling pathway	3	1.94805	0.0265197	BMP2, CRBN, TLR2	123	42	20240	11.7538	1	1	1
GOTERM_BP_DIRECT	GO:0007264~small GTPase mediated signal transduction	4	2.5974	0.0269531	DOCK10, RUFY1, ARHGAP32, DOCK5	123	107	20240	6.15151	1	1	1
GOTERM_BP_DIRECT	GO:0043410~positive regulation of MAPK cascade	5	3.24675	0.0324891	IL6, BMP2, BANK1, ITGA1, ADRA1B	123	199	20240	4.13449	1	1	1
GOTERM_BP_DIRECT	GO:0030501~positive regulation of bone mineralization	3	1.94805	0.0339437	MEF2C, BMP2, ACVR2A	123	48	20240	10.2846	1	1	1
GOTERM_BP_DIRECT	GO:0010718~positive regulation of epithelial to mesenchymal transition	3	1.94805	0.0365781	IL6, DAB2, BMP2	123	50	20240	9.87317	1	1	1
GOTERM_BP_DIRECT	GO:0010862~positive regulation of pathway-restricted SMAD protein phosphorylation	3	1.94805	0.0365781	DAB2, BMP2, ACVR2A	123	50	20240	9.87317	1	1	1
GOTERM_BP_DIRECT	GO:0002250~adaptive immune response	6	3.8961	0.0366411	FCAMR, CRACR2A, KCNJ8, TRAT1, PRKCB, GM13285	123	303	20240	3.25847	1	1	1
GOTERM_BP_DIRECT	GO:0001666~response to hypoxia	5	3.24675	0.0367325	BMP2, KCNJ8, FUNDC1, HIF3A, TLR2	123	207	20240	3.97471	1	1	1
GOTERM_BP_DIRECT	GO:0010573~vascular endothelial growth factor production	2	1.2987	0.0414443	IL6, ADGRG1	123	7	20240	47.0151	1	1	1
GOTERM_BP_DIRECT	GO:0007189~adenylate cyclase-activating G-protein coupled receptor signaling pathway	4	2.5974	0.0423713	ADGRG1, GPR161, ADGRL2, ADGRL3	123	128	20240	5.14228	1	1	1
GOTERM_BP_DIRECT	GO:0030178~negative regulation of Wnt signaling pathway	3	1.94805	0.0463838	DKK4, TLE1, CXXC4	123	57	20240	8.66068	1	1	1
GOTERM_BP_DIRECT	GO:0050861~positive regulation of B cell receptor signaling pathway	2	1.2987	0.0472242	PRKCB, SLC39A10	123	8	20240	41.1382	1	1	1
GOTERM_BP_DIRECT	GO:0090090~negative regulation of canonical Wnt signaling pathway	4	2.5974	0.0483081	DKK4, DAB2, BMP2, TLE1	123	135	20240	4.87564	1	1	1
GOTERM_BP_DIRECT	GO:0006813~potassium ion transport	4	2.5974	0.0500756	KCNJ8, KCNK18, TMEM38B, SLC24A5	123	137	20240	4.80446	1	1	1
GOTERM_BP_DIRECT	GO:0002376~immune system process	8	5.19481	0.0501582	FCAMR, SIRPB1A, CRACR2A, TMEM33, EXO1, TRAT1, PRKCB, TLR2	123	553	20240	2.38051	1	1	1
GOTERM_BP_DIRECT	GO:0007389~pattern specification process	3	1.94805	0.0508491	EYA1, NKX2-1, ALX3	123	60	20240	8.22764	1	1	1
GOTERM_BP_DIRECT	GO:0048704~embryonic skeletal system morphogenesis	3	1.94805	0.0508491	MEF2C, EYA1, ALX3	123	60	20240	8.22764	1	1	1
GOTERM_BP_DIRECT	GO:0008584~male gonad development	4	2.5974	0.0546306	GFRA1, MAMLD1, ACVR2A, LHX9	123	142	20240	4.63529	1	1	1
GOTERM_BP_DIRECT	GO:0032731~positive regulation of interleukin-1 beta production	3	1.94805	0.0586161	IL6, FZD5, TLR2	123	65	20240	7.59475	1	1	1
GOTERM_BP_DIRECT	GO:0071864~positive regulation of cell proliferation in bone marrow	2	1.2987	0.0586804	IL6, MEF2C	123	10	20240	32.9106	1	1	1
GOTERM_BP_DIRECT	GO:0051607~defense response to virus	5	3.24675	0.0596078	IL6, KCNJ8, NT5C3, GM13285, TLR2	123	243	20240	3.38586	1	1	1
GOTERM_BP_DIRECT	GO:0001764~neuron migration	4	2.5974	0.068392	MEF2C, CHL1, NKX2-1, ADGRL3	123	156	20240	4.2193	1	1	1
GOTERM_BP_DIRECT	GO:0006811~ion transport	8	5.19481	0.0725452	CRACR2A, GABRR1, KCNJ8, SLC39A10, ATP6V1G3, KCNK18, TMEM38B, SLC24A5	123	603	20240	2.18312	1	1	1
GOTERM_BP_DIRECT	GO:0051965~positive regulation of synapse assembly	3	1.94805	0.0735343	FLRT2, ADGRL2, ADGRL3	123	74	20240	6.67106	1	1	1
GOTERM_BP_DIRECT	GO:0030154~cell differentiation	12	7.79221	0.0738602	FXR1, KDM3A, DAB2, MEF2C, BMP2, ADGRG1, EYA1, SERPINE2, RFX6, FZD5, CHL1, NKX2-1	123	1116	20240	1.76939	1	1	1
GOTERM_BP_DIRECT	GO:0045944~positive regulation of transcription from RNA polymerase II promoter	13	8.44156	0.0765626	KDM3A, MEF2C, EYA1, FZD5, CASK, HIF3A, ACVR2A, IL6, DAB2, BMP2, RFX6, NKX2-1, TLR2	123	1257	20240	1.70182	1	1	1
GOTERM_BP_DIRECT	GO:0007155~cell adhesion	8	5.19481	0.076603	ADGRG1, B4GALT1, FLRT2, PODXL, CHL1, COL7A1, ITGA1, EDIL3	123	611	20240	2.15454	1	1	1
GOTERM_BP_DIRECT	GO:0009887~animal organ morphogenesis	4	2.5974	0.0768953	BMP2, EYA1, NKX2-1, WNT16	123	164	20240	4.01348	1	1	1
GOTERM_BP_DIRECT	GO:0042100~B cell proliferation	3	1.94805	0.0769996	MEF2C, CD70, GM13285	123	76	20240	6.49551	1	1	1
GOTERM_BP_DIRECT	GO:0010628~positive regulation of gene expression	8	5.19481	0.0771195	IL6, KDM3A, MEF2C, BMP2, TLE1, NKX2-1, WNT16, TLR2	123	612	20240	2.15102	1	1	1
GOTERM_BP_DIRECT	GO:0071363~cellular response to growth factor stimulus	3	1.94805	0.0787515	MEF2C, BMP2, ACVR2A	123	77	20240	6.41115	1	1	1
GOTERM_BP_DIRECT	GO:0042593~glucose homeostasis	4	2.5974	0.0801989	C1QTNF3, IL6, RFX6, ADRA1B	123	167	20240	3.94139	1	1	1
GOTERM_BP_DIRECT	GO:0060317~cardiac epithelial to mesenchymal transition	2	1.2987	0.0811845	BMP2, WNT16	123	14	20240	23.5075	1	1	1
GOTERM_BP_DIRECT	GO:0048711~positive regulation of astrocyte differentiation	2	1.2987	0.0811845	BMP2, SERPINE2	123	14	20240	23.5075	1	1	1
GOTERM_BP_DIRECT	GO:0001934~positive regulation of protein phosphorylation	5	3.24675	0.0833046	FXR1, DAB2, BMP2, WDFY2, ACVR2A	123	273	20240	3.01379	1	1	1
GOTERM_BP_DIRECT	GO:0010467~gene expression	5	3.24675	0.0850283	IL6, MEF2C, BMP2, KCNJ8, NKX2-1	123	275	20240	2.99187	1	1	1
GOTERM_BP_DIRECT	GO:0060445~branching involved in salivary gland morphogenesis	2	1.2987	0.0867267	IL6, ESRP1	123	15	20240	21.9404	1	1	1
GOTERM_BP_DIRECT	GO:0060487~lung epithelial cell differentiation	2	1.2987	0.0922357	EYA1, TMEM38B	123	16	20240	20.5691	1	1	1
GOTERM_BP_DIRECT	GO:2000300~regulation of synaptic vesicle exocytosis	3	1.94805	0.0931982	PRKCB, CASK, CALM3	123	85	20240	5.80775	1	1	1
GOTERM_BP_DIRECT	GO:0043065~positive regulation of apoptotic process	6	3.8961	0.0961567	IL6, BMP2, B4GALT1, HPGD, DAPK1, CALM3	123	402	20240	2.45601	1	1	1
GOTERM_BP_DIRECT	GO:0031175~neuron projection development	4	2.5974	0.0964053	ARFGEF1, IL6, CHL1, GFRA1	123	181	20240	3.63653	1	1	1
GOTERM_BP_DIRECT	GO:0098761~cellular response to interleukin-7	2	1.2987	0.0977117	ATIC, RAD23B	123	17	20240	19.3592	1	1	1
GOTERM_BP_DIRECT	GO:0032516~positive regulation of phosphoprotein phosphatase activity	2	1.2987	0.0977117	ITGA1, CALM3	123	17	20240	19.3592	1	1	1
GOTERM_BP_DIRECT	GO:0071880~adenylate cyclase-activating adrenergic receptor signaling pathway	2	1.2987	0.0977117	GPR101, ADRA1B	123	17	20240	19.3592	1	1	1
GOTERM_BP_DIRECT	GO:0007420~brain development	5	3.24675	0.0994378	ADGRG1, UTP3, NKX2-1, ADGRL2, ADGRL3	123	291	20240	2.82737	1	1	1
