# Supplementary material for: Matrix‐Rigidity Cooperates With Biochemical Cues in M2 Macrophage Activation Through Increased Nuclear Deformation and Chromatin Accessibility
Source: Adv Sci (Weinh). 2025 Jan 19;12(8):2403409. doi: 10.1002/advs.202403409 (PMC11848612; doi:10.1002/advs.202403409)
Supplement: Supplementary file 4 — Supporting Information [file ADVS-12-2403409-s005.xlsx]

## Sheet: C1_1
Jak2
Peak Area	Description	1 kPa_IL4/13(-)	1 kPa_IL4/13(+)	100 kPa_IL4/13(-)	100 kPa_IL4/13(+)
chr19:29201687-29202087	upstream	45	40	20	23
chr19:29209924-29210324	upstream	93	82	42	68
chr19:29222005-29222405	upstream	32	39	12	24
chr19:29228092-29228492	upstream	23	48	32	44
chr19:29239500-29239900	upstream	45	79	42	145
chr19:29241522-29241922	upstream	268	247	190	274
chr19:29251355-29251755	promoter	896	889	883	946
	Sum	1402	1424	1221	1524
Arg1
Peak Area	Description	1 kPa_IL4/13(-)	1 kPa_IL4/13(+)	100 kPa_IL4/13(-)	100 kPa_IL4/13(+)
chr10:24930160-24930560	promoter	405	408	296	469
chr10:24931483-24931883	upstream	143	179	134	160
chr10:24950216-24950616	upstream	166	169	130	176
chr10:24961139-24961539	upstream	16	21	14	24
chr10:24973125-24973525	upstream	17	4	12	20
chr10:24980670-24981070	upstream	16	33	15	40
	Sum	763	814	601	889
Gli2
Peak Area	Description	1 kPa_IL4/13(-)	1 kPa_IL4/13(+)	100 kPa_IL4/13(-)	100 kPa_IL4/13(+)
chr1:119087522-119087922	upstream	50	47	48	37
chr1:119093712-119094112	upstream	35	40	41	43
chr1:119124862-119125262	upstream	49	47	52	39
chr1:119217347-119217747	upstream	33	51	37	76
	Sum	167	185	178	195
Zyx
Peak Area	Description	1 kPa_IL4/13(-)	1 kPa_IL4/13(+)	100 kPa_IL4/13(-)	100 kPa_IL4/13(+)
chr6:42339184-42339584	upstream	16	32	21	52
chr6:42340073-42340473	upstream	15	32	30	35
chr6:42349629-42350029	overlaps 5'	1043	1066	963	1104
	Sum	1074	1130	1014	1191

## Sheet: C1_2
Pot1b
Peak Area	Description	1 kPa_IL4/13(-)	1 kPa_IL4/13(+)	100 kPa_IL4/13(-)	100 kPa_IL4/13(+)
chr17:55712457-55712857	overlaps 5'	292	288	262	295
chr17:55721263-55721663	upstream	89	55	78	54
chr17:55722244-55722644	upstream	102	83	82	85
chr17:55726211-55726611	upstream	268	235	143	180
	Sum	751	661	565	614

## Sheet: C2_1
Tgfbi
Peak Area	Description	1 kPa_IL4/13(-)	1 kPa_IL4/13(+)	100 kPa_IL4/13(-)	100 kPa_IL4/13(+)
chr13:56582628-56583028	upstream	44	78	74	116
chr13:56593204-56593604	upstream	106	77	92	115
chr13:56601228-56601628	upstream	249	302	296	400
chr13:56609357-56609757	overlaps 5'	94	78	75	119
	Sum	493	535	537	750
Axl
Peak Area	Description	1 kPa_IL4/13(-)	1 kPa_IL4/13(+)	100 kPa_IL4/13(-)	100 kPa_IL4/13(+)
chr7:25788522-25788922	overlaps 5'	23	11	39	38
	Sum	23	11	39	38

## Sheet: C2_2
Hdac4
Peak Area	Description	1 kPa_IL4/13(-)	1 kPa_IL4/13(+)	100 kPa_IL4/13(-)	100 kPa_IL4/13(+)
chr1:91984520-91984920	overlaps exon upstream	44	42	40	59
chr1:92195744-92196144	promoter	44	40	15	40
chr1:92216255-92216655	upstream	319	359	197	256
chr1:92225264-92225664	upstream	119	89	94	96
chr1:92234274-92234674	upstream	15	20	7	20
chr1:92250901-92251301	upstream	144	170	59	89
chr1:92251952-92252352	upstream	111	107	60	73
	Sum	796	827	472	633
Mmp8
Peak Area	Description	1 kPa_IL4/13(-)	1 kPa_IL4/13(+)	100 kPa_IL4/13(-)	100 kPa_IL4/13(+)
chr9:7543328-7543728	upstream	17	22	19	16
chr9:7547453-7547853	upstream	22	28	7	17
chr9:7556260-7556660	promoter	103	82	48	50
chr9:7558193-7558593	overlaps 5'	150	135	120	116
chr9:7567338-7567738	overlaps exon upstream	453	399	319	304
	Sum	745	666	513	503
Cxcl5
Peak Area	Description	1 kPa_IL4/13(-)	1 kPa_IL4/13(+)	100 kPa_IL4/13(-)	100 kPa_IL4/13(+)
chr5:90700201-90700601	upstream	239	210	132	135
chr5:90717928-90718328	upstream	84	87	36	41
chr5:90742051-90742451	upstream	293	200	198	214
chr5:90747193-90747593	upstream	46	16	19	33
chr5:90759256-90759656	overlaps 5'	59	51	29	25
	Sum	721	564	414	448

## Sheet: C3_1
Pparg
Peak Area	Description	1 kPa_IL4/13(-)	1 kPa_IL4/13(+)	100 kPa_IL4/13(-)	100 kPa_IL4/13(+)
chr6:115321387-115321787	upstream	80	93	52	86
chr6:115322985-115323385	upstream	70	82	28	48
chr6:115330940-115331340	upstream	51	57	45	64
chr6:115334439-115334839	upstream	75	83	63	135
chr6:115343182-115343582	upstream	97	137	53	130
chr6:115349447-115349847	upstream	41	85	43	101
chr6:115360878-115361278	overlaps 5'	224	204	90	178
chr6:115462906-115463306	overlaps exon upstream	242	262	147	214
	Sum	880	1003	521	956
Tgm2
Peak Area	Description	1 kPa_IL4/13(-)	1 kPa_IL4/13(+)	100 kPa_IL4/13(-)	100 kPa_IL4/13(+)
chr2:158146232-158146632	overlaps 5'	204	157	103	150
chr2:158154024-158154424	upstream	54	53	51	71
chr2:158159895-158160295	upstream	102	90	86	159
chr2:158161660-158162060	upstream	27	36	20	61
	Sum	387	336	260	441
Irf4
Peak Area	Description	1 kPa_IL4/13(-)	1 kPa_IL4/13(+)	100 kPa_IL4/13(-)	100 kPa_IL4/13(+)
chr13:30738430-30738830	upstream	51	63	95	116
chr13:30744477-30744877	upstream	42	49	31	54
chr13:30748994-30749394	overlaps 5'	116	136	89	118
	Sum	209	248	215	288
Filter: 5			Raw data				Nearest Gene Annotation
ID	Peak Area	Nearest Gene ID	1kPa_IL-BMDM	1kPa_ILplusBMDM	100kPa_IL-BMDM	100kPa_ILplusBMDM	Nearest Gene	Entrez ID	distance	strand	Transcript ID	Description
53331	chr5:29920262-29920662	Il6	22	29	39	50	Il6	16193	92452	+	NM_001314054 NM_031168 NP_001300983 NP_112445	upstream
53332	chr5:29948144-29948544	Il6	213	219	81	113	Il6	16193	64570	+	NM_001314054 NM_031168 NP_001300983 NP_112445	upstream
53333	chr5:29950560-29950960	Il6	104	94	33	61	Il6	16193	62154	+	NM_001314054 NM_031168 NP_001300983 NP_112445	upstream
53334	chr5:29972808-29973208	Il6	48	50	41	28	Il6	16193	39906	+	NM_001314054 NM_031168 NP_001300983 NP_112445	upstream
53335	chr5:30012707-30013107	Il6	158	178	104	107	Il6	16193	7	+	NM_001314054 NM_031168 NP_001300983 NP_112445	promoter
			545	570	298	359

## Sheet: C3_2
Il6
Peak Area	Description	1 kPa_IL4/13(-)	1 kPa_IL4/13(+)	100 kPa_IL4/13(-)	100 kPa_IL4/13(+)
chr5:29920262-29920662	upstream	22	29	39	50
chr5:29948144-29948544	upstream	213	219	81	113
chr5:29950560-29950960	upstream	104	94	33	61
chr5:29972808-29973208	upstream	48	50	41	28
chr5:30012707-30013107	promoter	158	178	104	107
	Sum	545	570	298	359
Tlr2
Peak Area	Description	1 kPa_IL4/13(-)	1 kPa_IL4/13(+)	100 kPa_IL4/13(-)	100 kPa_IL4/13(+)
chr3:83841453-83841853	overlaps 5'	229	159	121	95
chr3:83844786-83845186	upstream	183	138	108	79
	Sum	545	570	298	359
