# Supplementary material for: Matrix‐Rigidity Cooperates With Biochemical Cues in M2 Macrophage Activation Through Increased Nuclear Deformation and Chromatin Accessibility
Source: Adv Sci (Weinh). 2025 Jan 19;12(8):2403409. doi: 10.1002/advs.202403409 (PMC11848612; doi:10.1002/advs.202403409)
Supplement: Supplementary file 5 — Supporting Information [file ADVS-12-2403409-s003.xlsx]

## Sheet: secretome analysis upregulated 
Category	Term	Count	%	PValue	Genes	List Total	Pop Hits	Pop Total	Fold Enrichment	Bonferroni	Benjamini	FDR
GOTERM_BP_DIRECT	GO:0030335~positive regulation of cell migration	3	75	0.000519452	GRN, CCL7, ANGPTL3	4	268	20240	56.6418	0.0506319	0.0519452	0.0519452
GOTERM_BP_DIRECT	GO:0009725~response to hormone	2	50	0.00901472	ANGPTL3, TIMP1	4	61	20240	165.902	0.595685	0.450736	0.450736
GOTERM_BP_DIRECT	GO:0045766~positive regulation of angiogenesis	2	50	0.0238213	GRN, ANGPTL3	4	162	20240	62.4691	0.910271	0.794045	0.794045
GOTERM_BP_DIRECT	GO:0008284~positive regulation of cell proliferation	2	50	0.092315	GRN, TIMP1	4	643	20240	15.7387	0.999938	1	1

## Sheet: secretome analysis downregulate
Category	Term	Count	%	PValue	Genes	List Total	Pop Hits	Pop Total	Fold Enrichment	Bonferroni	Benjamini	FDR
GOTERM_BP_DIRECT	GO:0030593~neutrophil chemotaxis	5	27.7778	5.72074e-07	LGALS3, CCL24, IFNG, CCL20, SPP1	18	82	20240	68.5637	0.000209929	0.000209951	0.000203658
GOTERM_BP_DIRECT	GO:0002548~monocyte chemotaxis	4	22.2222	3.75708e-06	LGALS3, CCL24, FLT1, CCL20	18	37	20240	121.562	0.0013779	0.000689424	0.00066876
GOTERM_BP_DIRECT	GO:0006935~chemotaxis	4	22.2222	0.000188336	CCL24, FLT1, CCL20, IL16	18	136	20240	33.0719	0.0667907	0.0230397	0.0223492
GOTERM_BP_DIRECT	GO:0045766~positive regulation of angiogenesis	4	22.2222	0.000315175	LGALS3, CCL24, FLT1, MMP9	18	162	20240	27.7641	0.109247	0.0289173	0.0280506
GOTERM_BP_DIRECT	GO:0032735~positive regulation of interleukin-12 production	3	16.6667	0.000615248	IFNG, IL16, IL17A	18	44	20240	76.6667	0.202174	0.0451592	0.0438056
GOTERM_BP_DIRECT	GO:0030335~positive regulation of cell migration	4	22.2222	0.00136053	CCL24, FLT1, PDGFC, MMP9	18	268	20240	16.7828	0.393259	0.0832189	0.0807246
GOTERM_BP_DIRECT	GO:0008284~positive regulation of cell proliferation	5	27.7778	0.00172633	LGALS3, INS1, IFNG, PDGFC, IL31RA	18	643	20240	8.74374	0.469592	0.0885291	0.0858756
GOTERM_BP_DIRECT	GO:0071347~cellular response to interleukin-1	3	16.6667	0.00211974	CCL24, CCL20, IL17A	18	82	20240	41.1382	0.541031	0.0885291	0.0858756
GOTERM_BP_DIRECT	GO:0014068~positive regulation of phosphatidylinositol 3-kinase signaling	3	16.6667	0.00217101	INS1, FLT1, PDGFC	18	83	20240	40.6426	0.549604	0.0885291	0.0858756
GOTERM_BP_DIRECT	GO:0031640~killing of cells of other organism	3	16.6667	0.00294995	LGALS3, CCL20, GZMD	18	97	20240	34.7766	0.661839	0.102442	0.0993716
GOTERM_BP_DIRECT	GO:0050729~positive regulation of inflammatory response	3	16.6667	0.00307047	CCL24, IFNG, IL16	18	99	20240	34.0741	0.676513	0.102442	0.0993716
GOTERM_BP_DIRECT	GO:0032755~positive regulation of interleukin-6 production	3	16.6667	0.00390932	IFNG, IL16, IL17A	18	112	20240	30.119	0.762487	0.11956	0.115977
GOTERM_BP_DIRECT	GO:0006954~inflammatory response	4	22.2222	0.00454258	CCL24, IL1R1, CCL20, IL17A	18	410	20240	10.9702	0.811927	0.12824	0.124397
GOTERM_BP_DIRECT	GO:0032747~positive regulation of interleukin-23 production	2	11.1111	0.00586552	IFNG, IL17A	18	7	20240	321.27	0.884558	0.15376	0.149152
GOTERM_BP_DIRECT	GO:0032730~positive regulation of interleukin-1 alpha production	2	11.1111	0.00753543	CCL20, IL16	18	9	20240	249.877	0.937711	0.181372	0.175936
GOTERM_BP_DIRECT	GO:0019221~cytokine-mediated signaling pathway	3	16.6667	0.00790724	IL1R1, IL31RA, IL16	18	161	20240	20.9524	0.945714	0.181372	0.175936
GOTERM_BP_DIRECT	GO:0006955~immune response	4	22.2222	0.00895173	CCL24, IFNG, CCL20, LTBR	18	524	20240	8.58355	0.96312	0.193252	0.18746
GOTERM_BP_DIRECT	GO:0048246~macrophage chemotaxis	2	11.1111	0.0141887	LGALS3, MMP9	18	17	20240	132.288	0.994724	0.289292	0.280621
GOTERM_BP_DIRECT	GO:0006915~apoptotic process	4	22.2222	0.0170928	IFNG, TNFRSF10B, LTBR, MMP9	18	666	20240	6.75342	0.998213	0.315684	0.306222
GOTERM_BP_DIRECT	GO:0070374~positive regulation of ERK1 and ERK2 cascade	3	16.6667	0.0172035	CCL24, CCL20, PDGFC	18	242	20240	13.9394	0.998285	0.315684	0.306222
GOTERM_BP_DIRECT	GO:0051770~positive regulation of nitric-oxide synthase biosynthetic process	2	11.1111	0.0183256	IFNG, CCL20	18	22	20240	102.222	0.998873	0.320262	0.310663
GOTERM_BP_DIRECT	GO:0045821~positive regulation of glycolytic process	2	11.1111	0.0216234	INS1, IFNG	18	26	20240	86.4957	0.999672	0.345035	0.334693
GOTERM_BP_DIRECT	GO:0048245~eosinophil chemotaxis	2	11.1111	0.0216234	LGALS3, CCL24	18	26	20240	86.4957	0.999672	0.345035	0.334693
GOTERM_BP_DIRECT	GO:0048247~lymphocyte chemotaxis	2	11.1111	0.025731	CCL24, CCL20	18	31	20240	72.5448	0.99993	0.377731	0.366409
GOTERM_BP_DIRECT	GO:0050900~leukocyte migration	2	11.1111	0.025731	SELL, MMP9	18	31	20240	72.5448	0.99993	0.377731	0.366409
GOTERM_BP_DIRECT	GO:0045672~positive regulation of osteoclast differentiation	2	11.1111	0.0298223	IFNG, IL17A	18	36	20240	62.4691	0.999985	0.420954	0.408336
GOTERM_BP_DIRECT	GO:0007259~JAK-STAT cascade	2	11.1111	0.035523	IFNG, IL31RA	18	43	20240	52.2997	0.999998	0.465606	0.45165
GOTERM_BP_DIRECT	GO:0048147~negative regulation of fibroblast proliferation	2	11.1111	0.035523	IFNG, MMP9	18	43	20240	52.2997	0.999998	0.465606	0.45165
GOTERM_BP_DIRECT	GO:0043065~positive regulation of apoptotic process	3	16.6667	0.0439651	IFNG, TNFRSF10B, MMP9	18	402	20240	8.39138	1	0.520807	0.505197
GOTERM_BP_DIRECT	GO:0032722~positive regulation of chemokine production	2	11.1111	0.0444176	IFNG, IL16	18	54	20240	41.6461	1	0.520807	0.505197
GOTERM_BP_DIRECT	GO:0031334~positive regulation of protein complex assembly	2	11.1111	0.0460265	LGALS3, IFNG	18	56	20240	40.1587	1	0.520807	0.505197
GOTERM_BP_DIRECT	GO:0070098~chemokine-mediated signaling pathway	2	11.1111	0.0460265	CCL24, CCL20	18	56	20240	40.1587	1	0.520807	0.505197
GOTERM_BP_DIRECT	GO:0042531~positive regulation of tyrosine phosphorylation of STAT protein	2	11.1111	0.04683	IFNG, IL31RA	18	57	20240	39.4542	1	0.520807	0.505197
GOTERM_BP_DIRECT	GO:0032731~positive regulation of interleukin-1 beta production	2	11.1111	0.053235	IFNG, IL17A	18	65	20240	34.5983	1	0.574625	0.557402
GOTERM_BP_DIRECT	GO:0034097~response to cytokine	2	11.1111	0.0667114	INS1, SELL	18	82	20240	27.4255	1	0.680085	0.659701
GOTERM_BP_DIRECT	GO:0043406~positive regulation of MAP kinase activity	2	11.1111	0.0667114	FLT1, PDGFC	18	82	20240	27.4255	1	0.680085	0.659701
GOTERM_BP_DIRECT	GO:0010033~response to organic substance	2	11.1111	0.0698559	SPP1, MMP9	18	86	20240	26.1499	1	0.682239	0.66179
GOTERM_BP_DIRECT	GO:0001819~positive regulation of cytokine production	2	11.1111	0.0706405	INS1, IFNG	18	87	20240	25.8493	1	0.682239	0.66179
GOTERM_BP_DIRECT	GO:0002376~immune system process	3	16.6667	0.0773436	LGALS3, IL31RA, IL17A	18	553	20240	6.10006	1	0.727823	0.706008
GOTERM_BP_DIRECT	GO:0001503~ossification	2	11.1111	0.0915903	SPP1, MMP9	18	114	20240	19.7271	1	0.807029	0.78284
GOTERM_BP_DIRECT	GO:0010628~positive regulation of gene expression	3	16.6667	0.0920664	INS1, IFNG, IL16	18	612	20240	5.51198	1	0.807029	0.78284
GOTERM_BP_DIRECT	GO:0071346~cellular response to interferon-gamma	2	11.1111	0.0923576	CCL24, CCL20	18	115	20240	19.5556	1	0.807029	0.78284
